# Supplementary material for: Two telomere-to-telomere gapless genomes reveal insights into Capsicum evolution and capsaicinoid biosynthesis
Source: Nat Commun. 2024 May 20;15:4295. doi: 10.1038/s41467-024-48643-0 (PMC11106260; doi:10.1038/s41467-024-48643-0)
Supplement: Supplementary file 4 — Supplementary Data 1 [file 41467_2024_48643_MOESM4_ESM.xlsx]

## Sheet: Sheet1
Supplementary Data 1. Candidate enzymes and transcription factors for capsaicinoid biosynthetic pathway in C. annuum
	Symbol	Full_name	Gene_id	Chr.	Start	End	Placenta specificity
Phenylpropanoid and benzenoid metabolism
	CM1	Chorismate mutase	CaT2T02g03879	Chr02	173222216	173227914
	ADT	Arogenate dehydratase	CaT2T02g02665	Chr02	155476823	155485766
			CaT2T06g00687	Chr06	10048134	10049417
			CaT2T11g00336	Chr11	6996997	6998319
			CaT2T11g00910	Chr11	26795267	26805532
	PAL	Phe ammonia-lyase	CaT2T03g04006	Chr03	248478850	248482759
			CaT2T05g03411	Chr05	249797622	249801980
			CaT2T09g02923	Chr09	271032471	271035181
			CaT2T09g02924	Chr09	271072628	271075595
			CaT2T09g02925	Chr09	271086668	271090714
			CaT2T10g01854	Chr10	190403125	190407506
	GS2	Gln synthetase	CaT2T01g03914	Chr01	226978026	226982803
			CaT2T12g03596	Chr12	257678628	257683822
	NADH-GOGAT	NADH-dependent Glu synthase	CaT2T03g02204	Chr03	42132423	42144833
	C4H	Cinnamate 4-hydroxylase	CaT2T06g00341	Chr06	4441070	4444390
			CaT2T06g00342	Chr06	4451876	4455383
	4CL	4-Coumaroyl-CoA ligase	CaT2T01g01214	Chr01	25930095	25934676	+
			CaT2T03g00621	Chr03	9201865	9206413
			CaT2T03g01938	Chr03	35380836	35390040
			CaT2T06g01442	Chr06	25182447	25187101
			CaT2T07g00115	Chr07	2093688	2097610
	HCT	Hydroxycinnamoyl transferase	CaT2T03g00652	Chr03	9543931	9549534
			CaT2T07g00310	Chr07	8122660	8132581
			CaT2T09g00105	Chr09	1901294	1903458
			CaT2T09g00106	Chr09	1908867	1911405
	C3H	p-Coumaroyl shikimate/ quinate 3-hydroxylase	CaT2T01g02435	Chr01	89853543	89863888
			CaT2T08g01421	Chr08	156982445	156985453
			CaT2T10g03391	Chr10	248228624	248231163
			CaT2T10g03392	Chr10	248236638	248244319
			CaT2T10g03390	Chr10	248218953	248223475
	CPR	Cytochrome P450 reductase	CaT2T04g00947	Chr04	19143329	19150610
			CaT2T07g01490	Chr07	160748566	160754493	+
	CCoAOMT	Caffeoyl-CoA 3-O-methyltransferase	CaT2T02g03561	Chr02	168530909	168532112
			CaT2T02g03562	Chr02	168534295	168535453
			CaT2T02g03563	Chr02	168537227	168538558
			CaT2T03g02028	Chr03	37568601	37572017	+
			CaT2T04g01802	Chr04	69617123	69619788
			CaT2T08g02773	Chr08	178981686	178983908
	SAMSyn	S-Adenosylmethionine synthetase	CaT2T08g02056	Chr08	167856761	167859603
			CaT2T09g03003	Chr09	274350960	274354738
			CaT2T10g02424	Chr10	227276772	227279258
			CaT2T12g00399	Chr12	8036620	8037801
	AMT	Aminotransferase	CaT2T03g01548	Chr03	25407310	25422494
			CaT2T09g00592	Chr09	17404422	17409183
	HCHL	Hydroxycinnamoyl-CoA hydratase / lyase	CaT2T01g04358	Chr01	254090434	254102098	+
			CaT2T08g02896	Chr08	181077852	181093049	+
Amino acid precursor preparation
	ALS	Acetolactate synthase	CaT2T04g01794	Chr04	69060433	69062675
			CaT2T06g02518	Chr06	66681595	66683298
	AHRI	Acetohydroxyacid reductoisomerase	CaT2T07g02658	Chr07	251617176	251622789
			CaT2T09g00890	Chr09	35826100	35838426
			CaT2T09g00891	Chr09	35851535	35865741
	IPMS	Isopropylmalate synthase	CaT2T01g04917	Chr01	281207486	281217683
			CaT2T06g02870	Chr06	102189366	102199270
	IPMI	Isopropylmalate isomerase	CaT2T06g02326	Chr06	54721524	54722282
	IPMDH	Isopropylmalate dehydrogenase	CaT2T11g03386	Chr11	274528616	274535188
	BCAT	Branched-chain amino acid aminotransferase	CaT2T02g03405	Chr02	166320628	166327074
			CaT2T04g00810	Chr04	15395429	15398607	+
			CaT2T12g01122	Chr12	31469903	31486500
	Branched-chain a-ketoacid dehydrogenase
	BCKDH_E1a	α-Ketoacid decarboxylase E1a	CaT2T04g01837	Chr04	72823749	72827460
			CaT2T06g02532	Chr06	67449934	67452404
			CaT2T06g02534	Chr06	67507992	67517513
			CaT2T12g03860	Chr12	262064910	262068128	+
			CaT2T12g03861	Chr12	262069199	262073010
	BCKDH_E1b	β-Ketoacid decarboxylase E1b	CaT2T01g02711	Chr01	121231688	121256581
	BCKDH_E2	Dihydrolipoamide transacylase	CaT2T01g03181	Chr01	184034406	184049506
	BCKDH_E3	Dihydrolipoamide dehydrogenase	CaT2T05g02778	Chr05	234833212	234837866
			CaT2T12g00392	Chr12	7967410	7973738
			CaT2T12g00423	Chr12	8465062	8466255
Malonyl-CoA biosynthesis
	Pyruvate dehydrogenase complex
	PDH_E1a	Pyruvate dehydrogenase E1a	CaT2T07g01574	Chr07	174887734	174891060
	PDH_E1b	Pyruvate dehydrogenase E1b	CaT2T01g04806	Chr01	269152748	269161094
			CaT2T05g01092	Chr05	34954029	34958498	+
	PDH_E2	Dihydrolipoamide acetyltransferase	CaT2T04g01965	Chr04	84578847	84585071
			CaT2T11g03267	Chr11	271692719	271699799
	PDH_E3	Dihydrolipoamide dehydrogenase	CaT2T08g01967	Chr08	166236966	166244790
	Acetyl-CoA carboxylase complex
	α-CT	α-Carboxyltransferase	CaT2T09g02120	Chr09	220057058	220064758	+
	BCCP	Biotin carboxyl carrier protein	CaT2T05g03584	Chr05	252142969	252146929
			CaT2T06g01308	Chr06	21554592	21557774
	BC	Biotin carboxylase	CaT2T08g00072	Chr08	15247119	15257480	+
Fatty acid biosynthesis
	MCAT	Malonyl-CoA:ACP transacylase	CaT2T01g04707	Chr01	261201146	261207673	+
	KasI	Ketoacyl-ACP synthase I	CaT2T01g00122	Chr01	2017831	2022709
			CaT2T01g00123	Chr01	2024583	2029568	+
			CaT2T01g00126	Chr01	2060026	2062200	+
			CaT2T01g00127	Chr01	2085056	2089382	+
			CaT2T02g01771	Chr02	138433989	138438841
			CaT2T03g00121	Chr03	1770328	1775773	+
			CaT2T07g01390	Chr07	139067033	139078101
			CaT2T09g00599	Chr09	17682976	17689305
	KasIII	Ketoacyl-ACP synthase III	CaT2T01g05206	Chr01	306549491	306560206	+
			CaT2T03g01883	Chr03	33784757	33806615	+
			CaT2T10g01804	Chr10	185635428	185639531
	KR	Ketoacyl-ACP reductase	CaT2T03g01527	Chr03	25108238	25110647	+
			CaT2T06g01112	Chr06	17575410	17581722	+
	DH	Hydroxyacyl-ACP dehydratase	CaT2T08g02399	Chr08	173239021	173243324	+
	ENR	Enoyl-ACP reductase	CaT2T01g01985	Chr01	61567093	61574879
			CaT2T10g03218	Chr10	244945330	244950565	+
	ACL	Acyl carrier protein	CaT2T03g00547	Chr03	7938004	7939898
			CaT2T06g02599	Chr06	72653557	72657272	+
	ACS1	Acyl-CoA synthetase 1	CaT2T01g00194	Chr01	2911193	2922808
			CaT2T01g03608	Chr01	205692009	205700619
			CaT2T01g06004	Chr01	335949274	335959232
			CaT2T08g01309	Chr08	155129801	155138354
			CaT2T08g02928	Chr08	181560461	181566038
			CaT2T08g02930	Chr08	181572312	181574984
			CaT2T08g02931	Chr08	181606319	181612667
	ACS2	Acyl-CoA synthetase 2	CaT2T04g02390	Chr04	170244047	170254746
			CaT2T07g01741	Chr07	195992416	196002779	+
			CaT2T09g00287	Chr09	5959141	5966213
	FatA	Acyl-ACP thioesterase	CaT2T06g00258	Chr06	3447309	3454843	+
	FatB	Acyl-ACP thioesterase	CaT2T03g01898	Chr03	34609914	34612946
			CaT2T09g00459	Chr09	10819103	10826159
	CS	Acyltransferase (Pun1)	CaT2T02g02790	Chr02	157047682	157049968	+
			CaT2T02g02791	Chr02	157072749	157074769	+
			CaT2T02g02792	Chr02	157093714	157095090
			CaT2T02g02793	Chr02	157109082	157109486
			CaT2T02g02794	Chr02	157110691	157112013
			CaT2T02g02795	Chr02	157113685	157115052
			CaT2T02g02796	Chr02	157117400	157119049
Transcription factors
	MYB	MYB108	CaT2T11g01053	Chr11	40480895	40483411
		MYB31	CaT2T07g02275	Chr07	235675018	235682421	+
		MYB31p	CaT2T07g02272	Chr07	235253816	235257140
		MYB31p	CaT2T07g02273	Chr07	235326178	235327547
		MYB31p	CaT2T07g02276	Chr07	235712892	235717051
		MYB37	CaT2T06g01200	Chr06	19765924	19768840	+
		MYB48	CaT2T05g02774	Chr05	234769362	234772232	+
