# Supplementary material for: Two telomere-to-telomere gapless genomes reveal insights into Capsicum evolution and capsaicinoid biosynthesis
Source: Nat Commun. 2024 May 20;15:4295. doi: 10.1038/s41467-024-48643-0 (PMC11106260; doi:10.1038/s41467-024-48643-0)
Supplement: Supplementary file 5 — Supplementary Data 2 [file 41467_2024_48643_MOESM5_ESM.xlsx]

## Sheet: Sheet1
Supplementary Data 2. The location of intact CRM retrotransposon in two pepper assemblies
Chr	Start	End	Family	Clade	Position		Chr	Start	End	Family	Clade	Position
C. annuum							C. rhomboideum
Chr01	14945462	14952989	LTR/Gypsy	CRM			Chr01	16266006	16273381	LTR/Gypsy	CRM
Chr01	26594730	26609788	LTR/Gypsy	CRM			Chr01	23177108	23184484	LTR/Gypsy	CRM
Chr01	45686448	45694078	LTR/Gypsy	CRM			Chr01	30245062	30252641	LTR/Gypsy	CRM
Chr01	61902151	61909648	LTR/Gypsy	CRM			Chr01	32156343	32163969	LTR/Gypsy	CRM
Chr01	138168992	138176632	LTR/Gypsy	CRM			Chr01	50850211	50857595	LTR/Gypsy	CRM
Chr01	150145095	150152752	LTR/Gypsy	CRM			Chr01	52316547	52323894	LTR/Gypsy	CRM
Chr01	156232051	156239753	LTR/Gypsy	CRM			Chr01	54893800	54901127	LTR/Gypsy	CRM
Chr01	163667045	163674401	LTR/Gypsy	CRM			Chr01	57153524	57160914	LTR/Gypsy	CRM
Chr01	183530956	183538445	LTR/Gypsy	CRM			Chr01	58373521	58380835	LTR/Gypsy	CRM
Chr01	193669534	193677152	LTR/Gypsy	CRM			Chr01	58399230	58404901	LTR/Gypsy	CRM
Chr01	194297685	194304906	LTR/Gypsy	CRM			Chr01	58500525	58507820	LTR/Gypsy	CRM
Chr01	194348459	194355409	LTR/Gypsy	CRM			Chr01	58630404	58638149	LTR/Gypsy	CRM
Chr01	198796637	198804414	LTR/Gypsy	CRM			Chr01	60877059	60884712	LTR/Gypsy	CRM
Chr01	199005599	199012297	LTR/Gypsy	CRM			Chr01	61055683	61071465	LTR/Gypsy	CRM
Chr01	200551760	200566587	LTR/Gypsy	CRM			Chr01	61663759	61671408	LTR/Gypsy	CRM
Chr01	203264459	203271988	LTR/Gypsy	CRM			Chr01	61868108	61879222	LTR/Gypsy	CRM
Chr01	239594536	239602082	LTR/Gypsy	CRM			Chr01	61963452	61971213	LTR/Gypsy	CRM
Chr01	251821277	251829015	LTR/Gypsy	CRM			Chr01	61991871	61999118	LTR/Gypsy	CRM
Chr01	253286047	253293364	LTR/Gypsy	CRM			Chr01	62205184	62218718	LTR/Gypsy	CRM
Chr01	311202232	311209436	LTR/Gypsy	CRM			Chr01	62207903	62214082	LTR/Gypsy	CRM
Chr01	321879999	321887585	LTR/Gypsy	CRM			Chr01	62384298	62391643	LTR/Gypsy	CRM
Chr02	5722529	5730149	LTR/Gypsy	CRM			Chr01	69420533	69427898	LTR/Gypsy	CRM
Chr02	9169813	9182692	LTR/Gypsy	CRM			Chr01	70438796	70445185	LTR/Gypsy	CRM
Chr02	9625173	9632802	LTR/Gypsy	CRM			Chr01	70709044	70716405	LTR/Gypsy	CRM
Chr02	26435468	26443283	LTR/Gypsy	CRM			Chr01	71455872	71463226	LTR/Gypsy	CRM
Chr02	27464118	27469025	LTR/Gypsy	CRM			Chr01	72217895	72225240	LTR/Gypsy	CRM
Chr02	28278230	28285756	LTR/Gypsy	CRM	Centromere		Chr01	72252565	72259844	LTR/Gypsy	CRM
Chr02	28290659	28298234	LTR/Gypsy	CRM	Centromere		Chr01	72278006	72285285	LTR/Gypsy	CRM
Chr02	38164760	38172419	LTR/Gypsy	CRM			Chr01	74115992	74123343	LTR/Gypsy	CRM	Centromere
Chr02	50174843	50182341	LTR/Gypsy	CRM			Chr01	74466483	74473868	LTR/Gypsy	CRM	Centromere
Chr02	106486187	106493714	LTR/Gypsy	CRM			Chr01	74620027	74627362	LTR/Gypsy	CRM	Centromere
Chr02	120816693	120824140	LTR/Gypsy	CRM			Chr01	74803605	74810950	LTR/Gypsy	CRM	Centromere
Chr02	130469237	130476779	LTR/Gypsy	CRM			Chr01	74831160	74845904	LTR/Gypsy	CRM	Centromere
Chr02	137845397	137852863	LTR/Gypsy	CRM			Chr01	74837642	74845005	LTR/Gypsy	CRM	Centromere
Chr02	138351277	138359016	LTR/Gypsy	CRM			Chr01	74869897	74882428	LTR/Gypsy	CRM	Centromere
Chr02	148755779	148763565	LTR/Gypsy	CRM			Chr01	74892970	74900267	LTR/Gypsy	CRM	Centromere
Chr02	158160817	158168260	LTR/Gypsy	CRM			Chr01	74926644	74933989	LTR/Gypsy	CRM	Centromere
Chr03	24802718	24812854	LTR/Gypsy	CRM			Chr01	74933318	74943383	LTR/Gypsy	CRM	Centromere
Chr03	25362852	25370351	LTR/Gypsy	CRM			Chr01	74952723	74967488	LTR/Gypsy	CRM	Centromere
Chr03	29991203	29998638	LTR/Gypsy	CRM			Chr01	74958278	74965666	LTR/Gypsy	CRM	Centromere
Chr03	49221163	49228522	LTR/Gypsy	CRM			Chr01	74972248	74986968	LTR/Gypsy	CRM	Centromere
Chr03	55059389	55066010	LTR/Gypsy	CRM			Chr01	74974790	74982170	LTR/Gypsy	CRM	Centromere
Chr03	73318297	73325933	LTR/Gypsy	CRM			Chr01	75055472	75068733	LTR/Gypsy	CRM	Centromere
Chr03	90029018	90036496	LTR/Gypsy	CRM			Chr01	75090951	75098304	LTR/Gypsy	CRM	Centromere
Chr03	98256271	98263813	LTR/Gypsy	CRM			Chr01	75103424	75118192	LTR/Gypsy	CRM	Centromere
Chr03	100636755	100643215	LTR/Gypsy	CRM			Chr01	75106309	75113709	LTR/Gypsy	CRM	Centromere
Chr03	143285903	143293408	LTR/Gypsy	CRM			Chr01	75174128	75187763	LTR/Gypsy	CRM	Centromere
Chr03	145758302	145765839	LTR/Gypsy	CRM	Centromere		Chr01	75175800	75183151	LTR/Gypsy	CRM	Centromere
Chr03	146138405	146145974	LTR/Gypsy	CRM	Centromere		Chr01	75213452	75220822	LTR/Gypsy	CRM	Centromere
Chr03	150698408	150704625	LTR/Gypsy	CRM			Chr01	75262439	75274876	LTR/Gypsy	CRM	Centromere
Chr03	157548758	157554676	LTR/Gypsy	CRM			Chr01	75265811	75273156	LTR/Gypsy	CRM	Centromere
Chr03	218109597	218121487	LTR/Gypsy	CRM			Chr01	75299152	75306500	LTR/Gypsy	CRM	Centromere
Chr03	234969885	234976308	LTR/Gypsy	CRM			Chr01	75305800	75316443	LTR/Gypsy	CRM	Centromere
Chr03	262406735	262414271	LTR/Gypsy	CRM			Chr01	75315772	75323913	LTR/Gypsy	CRM	Centromere
Chr03	265272957	265279365	LTR/Gypsy	CRM			Chr01	75331359	75338713	LTR/Gypsy	CRM	Centromere
Chr03	268419872	268427500	LTR/Gypsy	CRM			Chr01	75515236	75520792	LTR/Gypsy	CRM	Centromere
Chr03	268548625	268556104	LTR/Gypsy	CRM			Chr01	75551169	75558772	LTR/Gypsy	CRM	Centromere
Chr04	18428508	18434159	LTR/Gypsy	CRM			Chr01	75612434	75619752	LTR/Gypsy	CRM	Centromere
Chr04	86592545	86600160	LTR/Gypsy	CRM			Chr01	75621373	75628713	LTR/Gypsy	CRM	Centromere
Chr04	132735418	132742963	LTR/Gypsy	CRM			Chr01	75683117	75697892	LTR/Gypsy	CRM	Centromere
Chr04	135072900	135080426	LTR/Gypsy	CRM	Centromere		Chr01	75684427	75691806	LTR/Gypsy	CRM	Centromere
Chr04	135134359	135141891	LTR/Gypsy	CRM	Centromere		Chr01	75698247	75705616	LTR/Gypsy	CRM	Centromere
Chr04	136632235	136644977	LTR/Gypsy	CRM	Centromere		Chr01	75709722	75722892	LTR/Gypsy	CRM	Centromere
Chr04	136669186	136676715	LTR/Gypsy	CRM	Centromere		Chr01	75748323	75755510	LTR/Gypsy	CRM	Centromere
Chr04	136797434	136804977	LTR/Gypsy	CRM	Centromere		Chr01	75777647	75785014	LTR/Gypsy	CRM	Centromere
Chr04	137125330	137132859	LTR/Gypsy	CRM	Centromere		Chr01	75786509	75795698	LTR/Gypsy	CRM	Centromere
Chr04	143457258	143468279	LTR/Gypsy	CRM			Chr01	75793152	75806387	LTR/Gypsy	CRM	Centromere
Chr04	235243274	235258460	LTR/Gypsy	CRM			Chr01	75849658	75857028	LTR/Gypsy	CRM	Centromere
Chr04	235448363	235455873	LTR/Gypsy	CRM			Chr01	75849658	75859315	LTR/Gypsy	CRM	Centromere
Chr04	237091726	237099429	LTR/Gypsy	CRM			Chr01	75882156	75889544	LTR/Gypsy	CRM	Centromere
Chr04	240279275	240285731	LTR/Gypsy	CRM			Chr01	75909206	75916532	LTR/Gypsy	CRM	Centromere
Chr05	3050064	3062885	LTR/Gypsy	CRM			Chr01	75918220	75931284	LTR/Gypsy	CRM	Centromere
Chr05	16473767	16480442	LTR/Gypsy	CRM			Chr01	75919553	75926921	LTR/Gypsy	CRM	Centromere
Chr05	27874233	27881985	LTR/Gypsy	CRM			Chr01	75946459	75953716	LTR/Gypsy	CRM	Centromere
Chr05	28807848	28815390	LTR/Gypsy	CRM			Chr01	76005849	76019155	LTR/Gypsy	CRM	Centromere
Chr05	37829218	37836585	LTR/Gypsy	CRM			Chr01	76041863	76047264	LTR/Gypsy	CRM	Centromere
Chr05	45392775	45399217	LTR/Gypsy	CRM			Chr01	76082700	76089917	LTR/Gypsy	CRM	Centromere
Chr05	91250183	91258337	LTR/Gypsy	CRM			Chr01	76091297	76098608	LTR/Gypsy	CRM	Centromere
Chr05	109295475	109303090	LTR/Gypsy	CRM			Chr01	76098944	76113694	LTR/Gypsy	CRM	Centromere
Chr05	195033139	195040927	LTR/Gypsy	CRM			Chr01	76101570	76108950	LTR/Gypsy	CRM	Centromere
Chr05	217529064	217536649	LTR/Gypsy	CRM			Chr01	76125732	76132997	LTR/Gypsy	CRM	Centromere
Chr05	223569130	223576851	LTR/Gypsy	CRM			Chr01	76187902	76195207	LTR/Gypsy	CRM	Centromere
Chr05	228814507	228820085	LTR/Gypsy	CRM			Chr01	76263676	76270993	LTR/Gypsy	CRM	Centromere
Chr05	235957226	235964063	LTR/Gypsy	CRM			Chr01	76331533	76338893	LTR/Gypsy	CRM	Centromere
Chr05	245905693	245913079	LTR/Gypsy	CRM			Chr01	76340480	76347827	LTR/Gypsy	CRM	Centromere
Chr06	610786	617815	LTR/Gypsy	CRM			Chr01	80020401	80027765	LTR/Gypsy	CRM
Chr06	19188197	19195729	LTR/Gypsy	CRM			Chr01	82161389	82171781	LTR/Gypsy	CRM
Chr06	43983890	43991625	LTR/Gypsy	CRM			Chr01	82399955	82407392	LTR/Gypsy	CRM
Chr06	44882302	44889798	LTR/Gypsy	CRM			Chr01	84139701	84147006	LTR/Gypsy	CRM
Chr06	48669308	48679318	LTR/Gypsy	CRM			Chr01	99438305	99449808	LTR/Gypsy	CRM
Chr06	55692623	55700593	LTR/Gypsy	CRM			Chr01	101412687	101420038	LTR/Gypsy	CRM
Chr06	121225386	121238407	LTR/Gypsy	CRM	Centromere		Chr01	103353168	103360953	LTR/Gypsy	CRM
Chr06	121382700	121390525	LTR/Gypsy	CRM	Centromere		Chr01	116286723	116303953	LTR/Gypsy	CRM
Chr06	143900733	143908357	LTR/Gypsy	CRM			Chr01	118067183	118074500	LTR/Gypsy	CRM
Chr06	151140333	151145590	LTR/Gypsy	CRM			Chr01	126322561	126329942	LTR/Gypsy	CRM
Chr06	151651405	151657723	LTR/Gypsy	CRM			Chr02	24799255	24806617	LTR/Gypsy	CRM
Chr06	239219315	239233530	LTR/Gypsy	CRM			Chr02	25088560	25095241	LTR/Gypsy	CRM
Chr06	253763528	253771034	LTR/Gypsy	CRM			Chr02	38320935	38328282	LTR/Gypsy	CRM
Chr07	14914324	14921691	LTR/Gypsy	CRM			Chr02	47075154	47084784	LTR/Gypsy	CRM
Chr07	15829895	15837228	LTR/Gypsy	CRM			Chr02	53604940	53611851	LTR/Gypsy	CRM
Chr07	42735790	42743123	LTR/Gypsy	CRM			Chr02	56968559	56978039	LTR/Gypsy	CRM
Chr07	61806982	61814610	LTR/Gypsy	CRM			Chr02	57572750	57580236	LTR/Gypsy	CRM
Chr07	88807560	88813289	LTR/Gypsy	CRM			Chr02	59139855	59147322	LTR/Gypsy	CRM
Chr07	90326348	90333713	LTR/Gypsy	CRM			Chr02	60261069	60268593	LTR/Gypsy	CRM	Centromere
Chr07	91445585	91455125	LTR/Gypsy	CRM			Chr02	60390225	60397526	LTR/Gypsy	CRM	Centromere
Chr07	112829116	112834320	LTR/Gypsy	CRM			Chr02	60575253	60582628	LTR/Gypsy	CRM	Centromere
Chr07	113599051	113609018	LTR/Gypsy	CRM			Chr02	60597952	60605558	LTR/Gypsy	CRM	Centromere
Chr07	123133952	123141499	LTR/Gypsy	CRM			Chr02	60624645	60633952	LTR/Gypsy	CRM	Centromere
Chr07	132260464	132267876	LTR/Gypsy	CRM			Chr02	60638234	60645562	LTR/Gypsy	CRM	Centromere
Chr07	133209239	133216744	LTR/Gypsy	CRM	Centromere		Chr02	60657359	60664734	LTR/Gypsy	CRM	Centromere
Chr07	133369784	133377323	LTR/Gypsy	CRM	Centromere		Chr02	60709506	60716879	LTR/Gypsy	CRM	Centromere
Chr07	133419615	133427143	LTR/Gypsy	CRM	Centromere		Chr02	60791306	60806086	LTR/Gypsy	CRM	Centromere
Chr07	133708195	133715744	LTR/Gypsy	CRM	Centromere		Chr02	60795538	60802913	LTR/Gypsy	CRM	Centromere
Chr07	133812196	133819731	LTR/Gypsy	CRM	Centromere		Chr02	60912424	60925641	LTR/Gypsy	CRM	Centromere
Chr07	133979252	133986793	LTR/Gypsy	CRM	Centromere		Chr02	60948307	60955221	LTR/Gypsy	CRM	Centromere
Chr07	134143419	134150965	LTR/Gypsy	CRM	Centromere		Chr02	60982318	60990544	LTR/Gypsy	CRM	Centromere
Chr07	134349293	134356799	LTR/Gypsy	CRM	Centromere		Chr02	61023563	61035651	LTR/Gypsy	CRM	Centromere
Chr07	134585267	134592773	LTR/Gypsy	CRM	Centromere		Chr02	61036303	61043611	LTR/Gypsy	CRM	Centromere
Chr07	134598705	134606242	LTR/Gypsy	CRM	Centromere		Chr02	61045042	61052034	LTR/Gypsy	CRM	Centromere
Chr07	134729467	134737003	LTR/Gypsy	CRM	Centromere		Chr02	61176660	61183860	LTR/Gypsy	CRM	Centromere
Chr07	134861101	134868642	LTR/Gypsy	CRM	Centromere		Chr02	61185336	61200262	LTR/Gypsy	CRM	Centromere
Chr07	134949326	134956867	LTR/Gypsy	CRM	Centromere		Chr02	61187290	61194559	LTR/Gypsy	CRM	Centromere
Chr07	135228332	135235859	LTR/Gypsy	CRM	Centromere		Chr02	61209521	61216921	LTR/Gypsy	CRM	Centromere
Chr07	135248680	135256186	LTR/Gypsy	CRM	Centromere		Chr02	61243568	61248953	LTR/Gypsy	CRM	Centromere
Chr07	135287511	135295058	LTR/Gypsy	CRM	Centromere		Chr02	61283912	61291248	LTR/Gypsy	CRM	Centromere
Chr07	135587107	135594648	LTR/Gypsy	CRM	Centromere		Chr02	61358800	61366088	LTR/Gypsy	CRM	Centromere
Chr07	139092652	139100190	LTR/Gypsy	CRM			Chr02	61382726	61390109	LTR/Gypsy	CRM	Centromere
Chr07	149904996	149911728	LTR/Gypsy	CRM			Chr02	61412859	61420255	LTR/Gypsy	CRM	Centromere
Chr07	165442586	165449458	LTR/Gypsy	CRM			Chr02	61492465	61507398	LTR/Gypsy	CRM	Centromere
Chr07	174208658	174216200	LTR/Gypsy	CRM			Chr02	61493975	61501378	LTR/Gypsy	CRM	Centromere
Chr07	197114925	197121065	LTR/Gypsy	CRM			Chr02	61548158	61555510	LTR/Gypsy	CRM	Centromere
Chr07	209265439	209272955	LTR/Gypsy	CRM			Chr02	61696105	61703439	LTR/Gypsy	CRM	Centromere
Chr07	213718170	213725534	LTR/Gypsy	CRM			Chr02	61720028	61727429	LTR/Gypsy	CRM	Centromere
Chr07	230969258	230976738	LTR/Gypsy	CRM			Chr02	61829366	61836738	LTR/Gypsy	CRM	Centromere
Chr07	239615053	239622507	LTR/Gypsy	CRM			Chr02	61847517	61854904	LTR/Gypsy	CRM	Centromere
Chr07	254540814	254547550	LTR/Gypsy	CRM			Chr02	61906210	61913582	LTR/Gypsy	CRM	Centromere
Chr07	257810390	257815840	LTR/Gypsy	CRM			Chr02	61968173	61975523	LTR/Gypsy	CRM	Centromere
Chr07	269043208	269051228	LTR/Gypsy	CRM			Chr02	62236111	62243500	LTR/Gypsy	CRM	Centromere
Chr08	29231113	29246643	LTR/Gypsy	CRM			Chr02	63118720	63126137	LTR/Gypsy	CRM
Chr08	36223238	36230937	LTR/Gypsy	CRM			Chr02	65955367	65961488	LTR/Gypsy	CRM
Chr08	50775803	50783500	LTR/Gypsy	CRM			Chr02	70074290	70089554	LTR/Gypsy	CRM
Chr08	74316316	74324105	LTR/Gypsy	CRM	Centromere		Chr02	75699772	75707119	LTR/Gypsy	CRM
Chr08	98519501	98524507	LTR/Gypsy	CRM			Chr02	80815327	80822733	LTR/Gypsy	CRM
Chr08	99261320	99268825	LTR/Gypsy	CRM			Chr02	87682979	87690538	LTR/Gypsy	CRM
Chr08	142842730	142850307	LTR/Gypsy	CRM			Chr02	98051795	98056850	LTR/Gypsy	CRM
Chr08	160323526	160331056	LTR/Gypsy	CRM			Chr02	98821424	98828720	LTR/Gypsy	CRM
Chr08	167551713	167559244	LTR/Gypsy	CRM			Chr02	111276751	111284122	LTR/Gypsy	CRM
Chr08	180334744	180342233	LTR/Gypsy	CRM			Chr03	2531988	2539595	LTR/Gypsy	CRM
Chr08	183899818	183906422	LTR/Gypsy	CRM			Chr03	5944618	5954305	LTR/Gypsy	CRM
Chr08	187512383	187519919	LTR/Gypsy	CRM			Chr03	8610353	8616797	LTR/Gypsy	CRM
Chr09	14150623	14158105	LTR/Gypsy	CRM			Chr03	15689281	15696658	LTR/Gypsy	CRM
Chr09	19816035	19828099	LTR/Gypsy	CRM			Chr03	16272513	16279987	LTR/Gypsy	CRM
Chr09	55402577	55409931	LTR/Gypsy	CRM			Chr03	18902557	18909915	LTR/Gypsy	CRM
Chr09	65706193	65713681	LTR/Gypsy	CRM			Chr03	22444543	22451951	LTR/Gypsy	CRM
Chr09	76797181	76803907	LTR/Gypsy	CRM			Chr03	24827498	24834990	LTR/Gypsy	CRM
Chr09	130982894	130990436	LTR/Gypsy	CRM	Centromere		Chr03	28075773	28083167	LTR/Gypsy	CRM
Chr09	131024023	131031567	LTR/Gypsy	CRM	Centromere		Chr03	30155017	30162322	LTR/Gypsy	CRM
Chr09	131198671	131206223	LTR/Gypsy	CRM	Centromere		Chr03	31586345	31593655	LTR/Gypsy	CRM
Chr09	131484387	131491914	LTR/Gypsy	CRM	Centromere		Chr03	32704258	32711708	LTR/Gypsy	CRM	Centromere
Chr09	131852311	131859840	LTR/Gypsy	CRM	Centromere		Chr03	32921509	32929120	LTR/Gypsy	CRM	Centromere
Chr09	132321432	132328959	LTR/Gypsy	CRM	Centromere		Chr03	33019067	33024821	LTR/Gypsy	CRM	Centromere
Chr09	132519118	132526644	LTR/Gypsy	CRM	Centromere		Chr03	33072439	33079823	LTR/Gypsy	CRM	Centromere
Chr09	132552883	132560405	LTR/Gypsy	CRM	Centromere		Chr03	33162188	33169510	LTR/Gypsy	CRM	Centromere
Chr09	133040543	133048085	LTR/Gypsy	CRM	Centromere		Chr03	33205164	33212492	LTR/Gypsy	CRM	Centromere
Chr09	136626480	136634187	LTR/Gypsy	CRM			Chr03	33372325	33385095	LTR/Gypsy	CRM	Centromere
Chr09	137783380	137790951	LTR/Gypsy	CRM			Chr03	33415983	33430366	LTR/Gypsy	CRM	Centromere
Chr09	181566153	181572171	LTR/Gypsy	CRM			Chr03	33432766	33447180	LTR/Gypsy	CRM	Centromere
Chr09	253304225	253311662	LTR/Gypsy	CRM			Chr03	33451096	33458513	LTR/Gypsy	CRM	Centromere
Chr09	257935076	257942547	LTR/Gypsy	CRM			Chr03	33487309	33494682	LTR/Gypsy	CRM	Centromere
Chr09	266280663	266287968	LTR/Gypsy	CRM			Chr03	33529927	33537304	LTR/Gypsy	CRM	Centromere
Chr10	12518129	12525887	LTR/Gypsy	CRM			Chr03	33608259	33615658	LTR/Gypsy	CRM	Centromere
Chr10	18767274	18775037	LTR/Gypsy	CRM			Chr03	33624819	33632272	LTR/Gypsy	CRM	Centromere
Chr10	23786564	23796412	LTR/Gypsy	CRM			Chr03	33696249	33709524	LTR/Gypsy	CRM	Centromere
Chr10	83849751	83857250	LTR/Gypsy	CRM			Chr03	33717761	33725135	LTR/Gypsy	CRM	Centromere
Chr10	123950750	123957388	LTR/Gypsy	CRM			Chr03	33745591	33752979	LTR/Gypsy	CRM	Centromere
Chr10	139483000	139490549	LTR/Gypsy	CRM			Chr03	33763266	33770603	LTR/Gypsy	CRM	Centromere
Chr10	139499688	139507192	LTR/Gypsy	CRM			Chr03	33770689	33778063	LTR/Gypsy	CRM	Centromere
Chr10	140251922	140259455	LTR/Gypsy	CRM	Centromere		Chr03	33817709	33825041	LTR/Gypsy	CRM	Centromere
Chr10	140265907	140273433	LTR/Gypsy	CRM	Centromere		Chr03	33859479	33866867	LTR/Gypsy	CRM	Centromere
Chr10	140417740	140424700	LTR/Gypsy	CRM	Centromere		Chr03	33903499	33910896	LTR/Gypsy	CRM	Centromere
Chr10	140455060	140462626	LTR/Gypsy	CRM	Centromere		Chr03	33923282	33930743	LTR/Gypsy	CRM	Centromere
Chr10	140759968	140767439	LTR/Gypsy	CRM	Centromere		Chr03	33932026	33939413	LTR/Gypsy	CRM	Centromere
Chr10	141057220	141064725	LTR/Gypsy	CRM	Centromere		Chr03	33948416	33955741	LTR/Gypsy	CRM	Centromere
Chr10	141192378	141199922	LTR/Gypsy	CRM	Centromere		Chr03	34014956	34022268	LTR/Gypsy	CRM	Centromere
Chr10	141354624	141362129	LTR/Gypsy	CRM	Centromere		Chr03	34032034	34039412	LTR/Gypsy	CRM	Centromere
Chr10	142095799	142103330	LTR/Gypsy	CRM	Centromere		Chr03	34048916	34056290	LTR/Gypsy	CRM	Centromere
Chr10	142132553	142140118	LTR/Gypsy	CRM	Centromere		Chr03	34077205	34084580	LTR/Gypsy	CRM	Centromere
Chr10	142264980	142272508	LTR/Gypsy	CRM	Centromere		Chr03	34088020	34095388	LTR/Gypsy	CRM	Centromere
Chr10	142472692	142480282	LTR/Gypsy	CRM			Chr03	34101510	34108886	LTR/Gypsy	CRM	Centromere
Chr10	146051811	146059296	LTR/Gypsy	CRM			Chr03	34151044	34158393	LTR/Gypsy	CRM	Centromere
Chr10	147332258	147339957	LTR/Gypsy	CRM			Chr03	34190955	34198333	LTR/Gypsy	CRM	Centromere
Chr10	149824372	149831905	LTR/Gypsy	CRM			Chr03	34216441	34223784	LTR/Gypsy	CRM	Centromere
Chr10	160367388	160374868	LTR/Gypsy	CRM			Chr03	34235343	34242846	LTR/Gypsy	CRM	Centromere
Chr10	214642485	214650110	LTR/Gypsy	CRM			Chr03	34260354	34267729	LTR/Gypsy	CRM	Centromere
Chr10	217759405	217766623	LTR/Gypsy	CRM			Chr03	34283872	34291218	LTR/Gypsy	CRM	Centromere
Chr10	222630777	222638288	LTR/Gypsy	CRM			Chr03	34305661	34313828	LTR/Gypsy	CRM	Centromere
Chr10	233086708	233099018	LTR/Gypsy	CRM			Chr03	34313120	34320497	LTR/Gypsy	CRM	Centromere
Chr11	9505280	9512812	LTR/Gypsy	CRM			Chr03	34333916	34341906	LTR/Gypsy	CRM	Centromere
Chr11	14899814	14907364	LTR/Gypsy	CRM			Chr03	34365594	34372984	LTR/Gypsy	CRM	Centromere
Chr11	18801362	18811765	LTR/Gypsy	CRM			Chr03	34398257	34405650	LTR/Gypsy	CRM	Centromere
Chr11	20234410	20241751	LTR/Gypsy	CRM			Chr03	34416025	34423476	LTR/Gypsy	CRM	Centromere
Chr11	51149371	51156863	LTR/Gypsy	CRM			Chr03	34425555	34432931	LTR/Gypsy	CRM	Centromere
Chr11	88319163	88325644	LTR/Gypsy	CRM			Chr03	34450724	34458098	LTR/Gypsy	CRM	Centromere
Chr11	94855149	94862670	LTR/Gypsy	CRM			Chr03	34479066	34486481	LTR/Gypsy	CRM	Centromere
Chr11	119909743	119916441	LTR/Gypsy	CRM			Chr03	34522873	34530208	LTR/Gypsy	CRM	Centromere
Chr11	140161351	140167302	LTR/Gypsy	CRM			Chr03	34564263	34571635	LTR/Gypsy	CRM	Centromere
Chr11	144777978	144783677	LTR/Gypsy	CRM			Chr03	34619726	34626946	LTR/Gypsy	CRM	Centromere
Chr11	155716344	155723893	LTR/Gypsy	CRM	Centromere		Chr03	34635535	34642912	LTR/Gypsy	CRM	Centromere
Chr11	155740957	155748462	LTR/Gypsy	CRM	Centromere		Chr03	34714377	34721751	LTR/Gypsy	CRM	Centromere
Chr11	155806037	155813449	LTR/Gypsy	CRM	Centromere		Chr03	34732583	34739474	LTR/Gypsy	CRM	Centromere
Chr11	155979601	155987340	LTR/Gypsy	CRM	Centromere		Chr03	34759542	34774391	LTR/Gypsy	CRM	Centromere
Chr11	156290012	156297558	LTR/Gypsy	CRM	Centromere		Chr03	34761240	34768622	LTR/Gypsy	CRM	Centromere
Chr11	156480407	156487916	LTR/Gypsy	CRM	Centromere		Chr03	34838032	34845393	LTR/Gypsy	CRM	Centromere
Chr11	198784917	198792278	LTR/Gypsy	CRM			Chr03	35172542	35179968	LTR/Gypsy	CRM	Centromere
Chr11	208718320	208726104	LTR/Gypsy	CRM			Chr03	35186884	35194679	LTR/Gypsy	CRM	Centromere
Chr11	216596886	216604379	LTR/Gypsy	CRM			Chr03	35267187	35274656	LTR/Gypsy	CRM	Centromere
Chr11	221922595	221930086	LTR/Gypsy	CRM			Chr03	35502796	35510189	LTR/Gypsy	CRM	Centromere
Chr11	249466737	249474300	LTR/Gypsy	CRM			Chr03	35706521	35713863	LTR/Gypsy	CRM	Centromere
Chr11	261490290	261497560	LTR/Gypsy	CRM			Chr03	37009518	37017153	LTR/Gypsy	CRM
Chr12	93324722	93332397	LTR/Gypsy	CRM			Chr03	44572200	44580317	LTR/Gypsy	CRM
Chr12	120936684	120944212	LTR/Gypsy	CRM	Centromere		Chr03	51717908	51725427	LTR/Gypsy	CRM
Chr12	121490249	121497660	LTR/Gypsy	CRM	Centromere		Chr03	53517569	53527215	LTR/Gypsy	CRM
Chr12	121752247	121759773	LTR/Gypsy	CRM	Centromere		Chr03	65568696	65576409	LTR/Gypsy	CRM
Chr12	124186159	124194130	LTR/Gypsy	CRM			Chr03	87072953	87080321	LTR/Gypsy	CRM
Chr12	124886431	124900030	LTR/Gypsy	CRM			Chr04	17754000	17759011	LTR/Gypsy	CRM
Chr12	125232353	125240326	LTR/Gypsy	CRM			Chr04	26176343	26183832	LTR/Gypsy	CRM
Chr12	179262126	179269713	LTR/Gypsy	CRM			Chr04	29159571	29166866	LTR/Gypsy	CRM
Chr12	222531178	222538845	LTR/Gypsy	CRM			Chr04	30414493	30421837	LTR/Gypsy	CRM
Chr12	234067848	234075381	LTR/Gypsy	CRM			Chr04	37256025	37263495	LTR/Gypsy	CRM
Chr12	235517821	235525289	LTR/Gypsy	CRM			Chr04	38100048	38106728	LTR/Gypsy	CRM
Chr12	243160892	243168524	LTR/Gypsy	CRM			Chr04	39614503	39621857	LTR/Gypsy	CRM
Chr12	252052121	252059486	LTR/Gypsy	CRM			Chr04	39958280	39965629	LTR/Gypsy	CRM
Chr12	257175569	257183107	LTR/Gypsy	CRM			Chr04	40083984	40090536	LTR/Gypsy	CRM
							Chr04	51218963	51226319	LTR/Gypsy	CRM
							Chr04	54362333	54369649	LTR/Gypsy	CRM
							Chr04	55588072	55595394	LTR/Gypsy	CRM
							Chr04	56293322	56300674	LTR/Gypsy	CRM
							Chr04	65550102	65557478	LTR/Gypsy	CRM
							Chr04	67484320	67491696	LTR/Gypsy	CRM
							Chr04	68846472	68854015	LTR/Gypsy	CRM
							Chr04	69855230	69862608	LTR/Gypsy	CRM
							Chr04	70257364	70262909	LTR/Gypsy	CRM
							Chr04	70798949	70806210	LTR/Gypsy	CRM
							Chr04	70866434	70873791	LTR/Gypsy	CRM
							Chr04	71130927	71137196	LTR/Gypsy	CRM
							Chr04	71626673	71634054	LTR/Gypsy	CRM	Centromere
							Chr04	71908859	71920788	LTR/Gypsy	CRM	Centromere
							Chr04	71972259	71979631	LTR/Gypsy	CRM	Centromere
							Chr04	71980906	71988366	LTR/Gypsy	CRM	Centromere
							Chr04	72080748	72095450	LTR/Gypsy	CRM	Centromere
							Chr04	72085060	72092446	LTR/Gypsy	CRM	Centromere
							Chr04	72167290	72174639	LTR/Gypsy	CRM	Centromere
							Chr04	72185496	72192874	LTR/Gypsy	CRM	Centromere
							Chr04	72232598	72239939	LTR/Gypsy	CRM	Centromere
							Chr04	72247698	72255083	LTR/Gypsy	CRM	Centromere
							Chr04	72287948	72295334	LTR/Gypsy	CRM	Centromere
							Chr04	72319476	72326859	LTR/Gypsy	CRM	Centromere
							Chr04	72327821	72341099	LTR/Gypsy	CRM	Centromere
							Chr04	72344556	72351930	LTR/Gypsy	CRM	Centromere
							Chr04	72381341	72388814	LTR/Gypsy	CRM	Centromere
							Chr04	72395322	72402638	LTR/Gypsy	CRM	Centromere
							Chr04	72444710	72452080	LTR/Gypsy	CRM	Centromere
							Chr04	72481918	72489310	LTR/Gypsy	CRM	Centromere
							Chr04	72570979	72578316	LTR/Gypsy	CRM	Centromere
							Chr04	72624729	72632025	LTR/Gypsy	CRM	Centromere
							Chr04	72653479	72668303	LTR/Gypsy	CRM	Centromere
							Chr04	72727515	72734871	LTR/Gypsy	CRM	Centromere
							Chr04	72741433	72754657	LTR/Gypsy	CRM	Centromere
							Chr04	72833921	72841247	LTR/Gypsy	CRM	Centromere
							Chr04	72868556	72883421	LTR/Gypsy	CRM	Centromere
							Chr04	72905276	72912545	LTR/Gypsy	CRM	Centromere
							Chr04	72965896	72977963	LTR/Gypsy	CRM	Centromere
							Chr04	72981464	72988789	LTR/Gypsy	CRM	Centromere
							Chr04	72989981	72997491	LTR/Gypsy	CRM	Centromere
							Chr04	73198049	73205748	LTR/Gypsy	CRM	Centromere
							Chr04	73302267	73309881	LTR/Gypsy	CRM	Centromere
							Chr04	73534232	73541556	LTR/Gypsy	CRM	Centromere
							Chr04	73582978	73590906	LTR/Gypsy	CRM	Centromere
							Chr04	82283765	82290484	LTR/Gypsy	CRM
							Chr04	83992163	83999529	LTR/Gypsy	CRM
							Chr04	85126781	85134169	LTR/Gypsy	CRM
							Chr04	102595286	102603678	LTR/Gypsy	CRM
							Chr04	139973002	139978996	LTR/Gypsy	CRM
							Chr04	140702136	140709444	LTR/Gypsy	CRM
							Chr04	162644294	162651665	LTR/Gypsy	CRM
							Chr05	19191541	19198786	LTR/Gypsy	CRM
							Chr05	25635967	25643455	LTR/Gypsy	CRM
							Chr05	27782833	27790441	LTR/Gypsy	CRM
							Chr05	34005662	34013009	LTR/Gypsy	CRM
							Chr05	38187171	38194553	LTR/Gypsy	CRM
							Chr05	59715871	59722457	LTR/Gypsy	CRM
							Chr05	62439597	62446438	LTR/Gypsy	CRM
							Chr05	70847421	70857178	LTR/Gypsy	CRM
							Chr05	71620565	71627919	LTR/Gypsy	CRM
							Chr05	72406910	72414230	LTR/Gypsy	CRM
							Chr05	73306881	73314273	LTR/Gypsy	CRM
							Chr05	74009455	74017064	LTR/Gypsy	CRM
							Chr05	74363680	74378401	LTR/Gypsy	CRM	Centromere
							Chr05	74365510	74372892	LTR/Gypsy	CRM	Centromere
							Chr05	74544163	74551495	LTR/Gypsy	CRM	Centromere
							Chr05	74597759	74605131	LTR/Gypsy	CRM	Centromere
							Chr05	74639390	74646741	LTR/Gypsy	CRM	Centromere
							Chr05	74655353	74662725	LTR/Gypsy	CRM	Centromere
							Chr05	74665014	74672398	LTR/Gypsy	CRM	Centromere
							Chr05	74675913	74689003	LTR/Gypsy	CRM	Centromere
							Chr05	74678593	74685977	LTR/Gypsy	CRM	Centromere
							Chr05	74706974	74714367	LTR/Gypsy	CRM	Centromere
							Chr05	74739856	74754603	LTR/Gypsy	CRM	Centromere
							Chr05	74744669	74752038	LTR/Gypsy	CRM	Centromere
							Chr05	74793130	74800477	LTR/Gypsy	CRM	Centromere
							Chr05	74801681	74809158	LTR/Gypsy	CRM	Centromere
							Chr05	74816397	74823760	LTR/Gypsy	CRM	Centromere
							Chr05	74823971	74831699	LTR/Gypsy	CRM	Centromere
							Chr05	74832101	74839323	LTR/Gypsy	CRM	Centromere
							Chr05	74884071	74899411	LTR/Gypsy	CRM	Centromere
							Chr05	74962810	74970191	LTR/Gypsy	CRM	Centromere
							Chr05	74976737	74984115	LTR/Gypsy	CRM	Centromere
							Chr05	74985872	74993245	LTR/Gypsy	CRM	Centromere
							Chr05	75102796	75110170	LTR/Gypsy	CRM	Centromere
							Chr05	75117872	75131187	LTR/Gypsy	CRM	Centromere
							Chr05	75147549	75154903	LTR/Gypsy	CRM	Centromere
							Chr05	75192338	75207090	LTR/Gypsy	CRM	Centromere
							Chr05	75195865	75203246	LTR/Gypsy	CRM	Centromere
							Chr05	75208709	75216018	LTR/Gypsy	CRM	Centromere
							Chr05	75217042	75230310	LTR/Gypsy	CRM	Centromere
							Chr05	75219417	75226791	LTR/Gypsy	CRM	Centromere
							Chr05	75297829	75305198	LTR/Gypsy	CRM	Centromere
							Chr05	75352470	75359857	LTR/Gypsy	CRM	Centromere
							Chr05	75381996	75389356	LTR/Gypsy	CRM	Centromere
							Chr05	75440436	75447795	LTR/Gypsy	CRM	Centromere
							Chr05	75460748	75471785	LTR/Gypsy	CRM	Centromere
							Chr05	75775729	75783113	LTR/Gypsy	CRM	Centromere
							Chr05	75832082	75845331	LTR/Gypsy	CRM	Centromere
							Chr05	76253138	76269075	LTR/Gypsy	CRM	Centromere
							Chr05	76438556	76445935	LTR/Gypsy	CRM	Centromere
							Chr05	76738031	76745659	LTR/Gypsy	CRM	Centromere
							Chr05	76958173	76975546	LTR/Gypsy	CRM	Centromere
							Chr05	76964092	76971416	LTR/Gypsy	CRM	Centromere
							Chr05	79527880	79535323	LTR/Gypsy	CRM
							Chr05	82084232	82091609	LTR/Gypsy	CRM
							Chr05	95268598	95276165	LTR/Gypsy	CRM
							Chr05	95625116	95632539	LTR/Gypsy	CRM
							Chr05	101426812	101434267	LTR/Gypsy	CRM
							Chr05	111062916	111070283	LTR/Gypsy	CRM
							Chr06	13028606	13035956	LTR/Gypsy	CRM
							Chr06	28402305	28410151	LTR/Gypsy	CRM
							Chr06	46330459	46337914	LTR/Gypsy	CRM
							Chr06	55046748	55054313	LTR/Gypsy	CRM
							Chr06	61849651	61856996	LTR/Gypsy	CRM
							Chr06	63137965	63145339	LTR/Gypsy	CRM
							Chr06	73597994	73603157	LTR/Gypsy	CRM
							Chr06	75899410	75906782	LTR/Gypsy	CRM
							Chr06	80890017	80897558	LTR/Gypsy	CRM
							Chr06	87134436	87141811	LTR/Gypsy	CRM
							Chr06	88464663	88472035	LTR/Gypsy	CRM
							Chr06	96487623	96495002	LTR/Gypsy	CRM	Centromere
							Chr06	96555781	96563387	LTR/Gypsy	CRM	Centromere
							Chr06	96738215	96745531	LTR/Gypsy	CRM	Centromere
							Chr06	97107719	97115042	LTR/Gypsy	CRM	Centromere
							Chr06	97403691	97411006	LTR/Gypsy	CRM	Centromere
							Chr06	97429693	97437081	LTR/Gypsy	CRM	Centromere
							Chr06	97519162	97523714	LTR/Gypsy	CRM	Centromere
							Chr06	97812712	97820095	LTR/Gypsy	CRM	Centromere
							Chr06	97860536	97867898	LTR/Gypsy	CRM	Centromere
							Chr06	97919399	97926781	LTR/Gypsy	CRM	Centromere
							Chr06	97951241	97958614	LTR/Gypsy	CRM	Centromere
							Chr06	98013850	98027088	LTR/Gypsy	CRM	Centromere
							Chr06	98057355	98064712	LTR/Gypsy	CRM	Centromere
							Chr06	98066091	98073461	LTR/Gypsy	CRM	Centromere
							Chr06	98215566	98228890	LTR/Gypsy	CRM	Centromere
							Chr06	98236467	98251211	LTR/Gypsy	CRM	Centromere
							Chr06	98241735	98249122	LTR/Gypsy	CRM	Centromere
							Chr06	98269416	98276724	LTR/Gypsy	CRM	Centromere
							Chr06	98318314	98327242	LTR/Gypsy	CRM	Centromere
							Chr06	98427851	98435233	LTR/Gypsy	CRM	Centromere
							Chr06	98485425	98492562	LTR/Gypsy	CRM	Centromere
							Chr06	98494894	98502551	LTR/Gypsy	CRM	Centromere
							Chr06	98573845	98580924	LTR/Gypsy	CRM	Centromere
							Chr06	98584777	98591965	LTR/Gypsy	CRM	Centromere
							Chr06	98645261	98652644	LTR/Gypsy	CRM	Centromere
							Chr06	98676072	98681145	LTR/Gypsy	CRM	Centromere
							Chr06	98680444	98687818	LTR/Gypsy	CRM	Centromere
							Chr06	98693372	98700712	LTR/Gypsy	CRM	Centromere
							Chr06	98739022	98745453	LTR/Gypsy	CRM	Centromere
							Chr06	98747817	98755188	LTR/Gypsy	CRM	Centromere
							Chr06	98755820	98763888	LTR/Gypsy	CRM	Centromere
							Chr06	98780799	98788168	LTR/Gypsy	CRM	Centromere
							Chr06	98877872	98892623	LTR/Gypsy	CRM	Centromere
							Chr06	98880588	98887961	LTR/Gypsy	CRM	Centromere
							Chr06	98905816	98913162	LTR/Gypsy	CRM	Centromere
							Chr06	98921811	98929185	LTR/Gypsy	CRM	Centromere
							Chr06	99077505	99084874	LTR/Gypsy	CRM	Centromere
							Chr06	99086954	99094314	LTR/Gypsy	CRM	Centromere
							Chr06	99122975	99136263	LTR/Gypsy	CRM	Centromere
							Chr06	99179491	99186865	LTR/Gypsy	CRM	Centromere
							Chr06	99240170	99247559	LTR/Gypsy	CRM	Centromere
							Chr06	99249278	99256647	LTR/Gypsy	CRM	Centromere
							Chr06	99276595	99284194	LTR/Gypsy	CRM	Centromere
							Chr06	99313436	99328157	LTR/Gypsy	CRM	Centromere
							Chr06	99455000	99462310	LTR/Gypsy	CRM	Centromere
							Chr06	99474468	99481882	LTR/Gypsy	CRM	Centromere
							Chr06	101346906	101352506	LTR/Gypsy	CRM
							Chr06	103880290	103892046	LTR/Gypsy	CRM
							Chr06	104424619	104428536	LTR/Gypsy	CRM
							Chr06	108013274	108020645	LTR/Gypsy	CRM
							Chr06	118086375	118093814	LTR/Gypsy	CRM
							Chr06	128008799	128016130	LTR/Gypsy	CRM
							Chr06	129077272	129084644	LTR/Gypsy	CRM
							Chr06	131373724	131380405	LTR/Gypsy	CRM
							Chr06	158822082	158827721	LTR/Gypsy	CRM
							Chr06	159581189	159588828	LTR/Gypsy	CRM
							Chr06	162894940	162898785	LTR/Gypsy	CRM
							Chr06	168154421	168161896	LTR/Gypsy	CRM
							Chr07	23635161	23642653	LTR/Gypsy	CRM
							Chr07	27025027	27032411	LTR/Gypsy	CRM
							Chr07	45699794	45712438	LTR/Gypsy	CRM
							Chr07	50039812	50047460	LTR/Gypsy	CRM
							Chr07	50770549	50783179	LTR/Gypsy	CRM
							Chr07	57531213	57537966	LTR/Gypsy	CRM
							Chr07	57831693	57839258	LTR/Gypsy	CRM
							Chr07	60645043	60652364	LTR/Gypsy	CRM
							Chr07	62299985	62308183	LTR/Gypsy	CRM
							Chr07	62349307	62355810	LTR/Gypsy	CRM
							Chr07	69443872	69451212	LTR/Gypsy	CRM
							Chr07	69833372	69840762	LTR/Gypsy	CRM
							Chr07	70176600	70184044	LTR/Gypsy	CRM
							Chr07	72807253	72814644	LTR/Gypsy	CRM	Centromere
							Chr07	73109475	73116867	LTR/Gypsy	CRM	Centromere
							Chr07	73125587	73132962	LTR/Gypsy	CRM	Centromere
							Chr07	73174442	73181812	LTR/Gypsy	CRM	Centromere
							Chr07	73188221	73201459	LTR/Gypsy	CRM	Centromere
							Chr07	73191589	73198968	LTR/Gypsy	CRM	Centromere
							Chr07	73235793	73243181	LTR/Gypsy	CRM	Centromere
							Chr07	73357263	73364562	LTR/Gypsy	CRM	Centromere
							Chr07	73414073	73421446	LTR/Gypsy	CRM	Centromere
							Chr07	73517071	73524367	LTR/Gypsy	CRM	Centromere
							Chr07	73555500	73562884	LTR/Gypsy	CRM	Centromere
							Chr07	73579951	73587333	LTR/Gypsy	CRM	Centromere
							Chr07	73893271	73900657	LTR/Gypsy	CRM	Centromere
							Chr07	74079529	74086855	LTR/Gypsy	CRM	Centromere
							Chr07	74430016	74437341	LTR/Gypsy	CRM	Centromere
							Chr07	88470714	88477983	LTR/Gypsy	CRM
							Chr07	92413995	92421452	LTR/Gypsy	CRM
							Chr07	97219918	97227315	LTR/Gypsy	CRM
							Chr07	103086972	103094357	LTR/Gypsy	CRM
							Chr08	5831258	5841540	LTR/Gypsy	CRM
							Chr08	9682904	9687562	LTR/Gypsy	CRM
							Chr08	15014979	15021727	LTR/Gypsy	CRM
							Chr08	37704324	37711652	LTR/Gypsy	CRM
							Chr08	39592998	39600621	LTR/Gypsy	CRM
							Chr08	44670078	44675107	LTR/Gypsy	CRM
							Chr08	49583726	49591175	LTR/Gypsy	CRM
							Chr08	56195726	56203282	LTR/Gypsy	CRM
							Chr08	69984771	69992103	LTR/Gypsy	CRM
							Chr08	71468506	71475867	LTR/Gypsy	CRM
							Chr08	71757261	71764937	LTR/Gypsy	CRM
							Chr08	72567021	72574502	LTR/Gypsy	CRM
							Chr08	72792596	72800050	LTR/Gypsy	CRM
							Chr08	74004829	74012191	LTR/Gypsy	CRM	Centromere
							Chr08	74069883	74077700	LTR/Gypsy	CRM	Centromere
							Chr08	74083436	74090674	LTR/Gypsy	CRM	Centromere
							Chr08	74230504	74237871	LTR/Gypsy	CRM	Centromere
							Chr08	74270267	74277179	LTR/Gypsy	CRM	Centromere
							Chr08	74282795	74290155	LTR/Gypsy	CRM	Centromere
							Chr08	74341995	74355973	LTR/Gypsy	CRM	Centromere
							Chr08	74345456	74352834	LTR/Gypsy	CRM	Centromere
							Chr08	74412166	74419828	LTR/Gypsy	CRM	Centromere
							Chr08	74448382	74460305	LTR/Gypsy	CRM	Centromere
							Chr08	74516772	74524143	LTR/Gypsy	CRM	Centromere
							Chr08	74530891	74543494	LTR/Gypsy	CRM	Centromere
							Chr08	74575239	74582473	LTR/Gypsy	CRM	Centromere
							Chr08	74583158	74590536	LTR/Gypsy	CRM	Centromere
							Chr08	74600347	74607734	LTR/Gypsy	CRM	Centromere
							Chr08	74708288	74715610	LTR/Gypsy	CRM	Centromere
							Chr08	74733116	74740420	LTR/Gypsy	CRM	Centromere
							Chr08	74787284	74794612	LTR/Gypsy	CRM	Centromere
							Chr08	74852133	74859503	LTR/Gypsy	CRM	Centromere
							Chr08	74864605	74871926	LTR/Gypsy	CRM	Centromere
							Chr08	75018681	75030759	LTR/Gypsy	CRM	Centromere
							Chr08	75036435	75043896	LTR/Gypsy	CRM	Centromere
							Chr08	75077350	75084718	LTR/Gypsy	CRM	Centromere
							Chr08	75224836	75232163	LTR/Gypsy	CRM	Centromere
							Chr08	75241283	75248615	LTR/Gypsy	CRM	Centromere
							Chr08	75260400	75267755	LTR/Gypsy	CRM	Centromere
							Chr08	75309470	75317062	LTR/Gypsy	CRM	Centromere
							Chr08	75319240	75326621	LTR/Gypsy	CRM	Centromere
							Chr08	75392256	75399639	LTR/Gypsy	CRM	Centromere
							Chr08	75415119	75422494	LTR/Gypsy	CRM	Centromere
							Chr08	75447635	75462361	LTR/Gypsy	CRM	Centromere
							Chr08	75448932	75456316	LTR/Gypsy	CRM	Centromere
							Chr08	75500681	75508060	LTR/Gypsy	CRM	Centromere
							Chr08	75563054	75571999	LTR/Gypsy	CRM	Centromere
							Chr08	75591479	75598853	LTR/Gypsy	CRM	Centromere
							Chr08	75627584	75634972	LTR/Gypsy	CRM	Centromere
							Chr08	75663373	75670775	LTR/Gypsy	CRM	Centromere
							Chr08	75704883	75712260	LTR/Gypsy	CRM	Centromere
							Chr08	75719091	75726476	LTR/Gypsy	CRM	Centromere
							Chr08	75744545	75751906	LTR/Gypsy	CRM	Centromere
							Chr08	75769674	75782879	LTR/Gypsy	CRM	Centromere
							Chr08	75818629	75832584	LTR/Gypsy	CRM	Centromere
							Chr08	75842755	75850167	LTR/Gypsy	CRM	Centromere
							Chr08	75879718	75892949	LTR/Gypsy	CRM	Centromere
							Chr08	75884441	75891804	LTR/Gypsy	CRM	Centromere
							Chr08	75913372	75920732	LTR/Gypsy	CRM	Centromere
							Chr08	76029058	76036394	LTR/Gypsy	CRM	Centromere
							Chr08	76082028	76096722	LTR/Gypsy	CRM	Centromere
							Chr08	76261065	76268380	LTR/Gypsy	CRM	Centromere
							Chr08	76357644	76364655	LTR/Gypsy	CRM	Centromere
							Chr08	77233018	77240326	LTR/Gypsy	CRM
							Chr08	78430010	78437371	LTR/Gypsy	CRM
							Chr08	80756660	80764009	LTR/Gypsy	CRM
							Chr08	81339469	81346869	LTR/Gypsy	CRM
							Chr08	81822495	81829871	LTR/Gypsy	CRM
							Chr08	83388513	83395248	LTR/Gypsy	CRM
							Chr08	87346129	87353450	LTR/Gypsy	CRM
							Chr08	91083712	91091079	LTR/Gypsy	CRM
							Chr08	95453258	95458327	LTR/Gypsy	CRM
							Chr08	103825261	103832626	LTR/Gypsy	CRM
							Chr08	103990147	103997464	LTR/Gypsy	CRM
							Chr08	106933660	106939383	LTR/Gypsy	CRM
							Chr08	121284113	121290597	LTR/Gypsy	CRM
							Chr08	127973762	127981320	LTR/Gypsy	CRM
							Chr08	128305062	128312630	LTR/Gypsy	CRM
							Chr08	132232634	132239962	LTR/Gypsy	CRM
							Chr08	135631613	135638930	LTR/Gypsy	CRM
							Chr09	12383188	12392724	LTR/Gypsy	CRM
							Chr09	21223395	21236406	LTR/Gypsy	CRM
							Chr09	24473464	24480867	LTR/Gypsy	CRM
							Chr09	28631126	28638378	LTR/Gypsy	CRM
							Chr09	34821007	34828558	LTR/Gypsy	CRM
							Chr09	34937750	34945234	LTR/Gypsy	CRM
							Chr09	35264368	35269447	LTR/Gypsy	CRM
							Chr09	36932658	36938597	LTR/Gypsy	CRM
							Chr09	50497153	50504473	LTR/Gypsy	CRM
							Chr09	59863631	59877442	LTR/Gypsy	CRM
							Chr09	59914178	59921500	LTR/Gypsy	CRM
							Chr09	63162221	63169551	LTR/Gypsy	CRM
							Chr09	67128194	67135542	LTR/Gypsy	CRM
							Chr09	67644380	67651882	LTR/Gypsy	CRM	Centromere
							Chr09	67652012	67659423	LTR/Gypsy	CRM	Centromere
							Chr09	67802009	67809242	LTR/Gypsy	CRM	Centromere
							Chr09	67815414	67822836	LTR/Gypsy	CRM	Centromere
							Chr09	68205256	68212633	LTR/Gypsy	CRM	Centromere
							Chr09	68240010	68253152	LTR/Gypsy	CRM	Centromere
							Chr09	68896699	68904069	LTR/Gypsy	CRM	Centromere
							Chr09	68934783	68947966	LTR/Gypsy	CRM	Centromere
							Chr09	68985149	68996579	LTR/Gypsy	CRM	Centromere
							Chr09	69016346	69023710	LTR/Gypsy	CRM	Centromere
							Chr09	69093601	69100947	LTR/Gypsy	CRM	Centromere
							Chr09	69113442	69120782	LTR/Gypsy	CRM	Centromere
							Chr09	69191777	69205372	LTR/Gypsy	CRM	Centromere
							Chr09	69249104	69256474	LTR/Gypsy	CRM	Centromere
							Chr09	69290350	69305107	LTR/Gypsy	CRM	Centromere
							Chr09	69296824	69304204	LTR/Gypsy	CRM	Centromere
							Chr09	69335054	69342575	LTR/Gypsy	CRM	Centromere
							Chr09	69381377	69393985	LTR/Gypsy	CRM	Centromere
							Chr09	69403039	69410459	LTR/Gypsy	CRM	Centromere
							Chr09	69422232	69429594	LTR/Gypsy	CRM	Centromere
							Chr09	69469167	69476513	LTR/Gypsy	CRM	Centromere
							Chr09	69491788	69499142	LTR/Gypsy	CRM	Centromere
							Chr09	69511258	69518646	LTR/Gypsy	CRM	Centromere
							Chr09	69530325	69537827	LTR/Gypsy	CRM	Centromere
							Chr09	69549409	69556971	LTR/Gypsy	CRM	Centromere
							Chr09	69558507	69565916	LTR/Gypsy	CRM	Centromere
							Chr09	69779632	69787212	LTR/Gypsy	CRM	Centromere
							Chr09	69838881	69846215	LTR/Gypsy	CRM	Centromere
							Chr09	70351997	70359344	LTR/Gypsy	CRM	Centromere
							Chr09	70493700	70501237	LTR/Gypsy	CRM	Centromere
							Chr09	73823602	73830998	LTR/Gypsy	CRM
							Chr09	86433046	86440411	LTR/Gypsy	CRM
							Chr09	98825403	98832806	LTR/Gypsy	CRM
							Chr09	99566683	99574075	LTR/Gypsy	CRM
							Chr09	107733176	107740538	LTR/Gypsy	CRM
							Chr09	111439400	111446769	LTR/Gypsy	CRM
							Chr09	131166575	131172877	LTR/Gypsy	CRM
							Chr09	136125851	136133323	LTR/Gypsy	CRM
							Chr10	10390326	10403089	LTR/Gypsy	CRM
							Chr10	10394479	10401878	LTR/Gypsy	CRM
							Chr10	26172243	26188205	LTR/Gypsy	CRM
							Chr10	32327451	32334748	LTR/Gypsy	CRM
							Chr10	36326342	36334182	LTR/Gypsy	CRM
							Chr10	48117379	48124692	LTR/Gypsy	CRM
							Chr10	61357301	61364651	LTR/Gypsy	CRM
							Chr10	61733197	61740566	LTR/Gypsy	CRM
							Chr10	62140639	62148001	LTR/Gypsy	CRM	Centromere
							Chr10	62152010	62159373	LTR/Gypsy	CRM	Centromere
							Chr10	62163382	62170747	LTR/Gypsy	CRM	Centromere
							Chr10	62176225	62183561	LTR/Gypsy	CRM	Centromere
							Chr10	62285899	62293244	LTR/Gypsy	CRM	Centromere
							Chr10	62304348	62311715	LTR/Gypsy	CRM	Centromere
							Chr10	62316941	62324335	LTR/Gypsy	CRM	Centromere
							Chr10	62369050	62376659	LTR/Gypsy	CRM	Centromere
							Chr10	62384286	62391675	LTR/Gypsy	CRM	Centromere
							Chr10	62527087	62534477	LTR/Gypsy	CRM	Centromere
							Chr10	62538372	62551595	LTR/Gypsy	CRM	Centromere
							Chr10	62542266	62549634	LTR/Gypsy	CRM	Centromere
							Chr10	62553853	62561214	LTR/Gypsy	CRM	Centromere
							Chr10	62590136	62597504	LTR/Gypsy	CRM	Centromere
							Chr10	62730191	62737581	LTR/Gypsy	CRM	Centromere
							Chr10	62880577	62886623	LTR/Gypsy	CRM	Centromere
							Chr10	62967464	62974830	LTR/Gypsy	CRM	Centromere
							Chr10	62990847	62998225	LTR/Gypsy	CRM	Centromere
							Chr10	63030259	63037636	LTR/Gypsy	CRM	Centromere
							Chr10	63111423	63118796	LTR/Gypsy	CRM	Centromere
							Chr10	63172236	63179573	LTR/Gypsy	CRM	Centromere
							Chr10	63189881	63197255	LTR/Gypsy	CRM	Centromere
							Chr10	63273589	63280972	LTR/Gypsy	CRM	Centromere
							Chr10	63321068	63328441	LTR/Gypsy	CRM	Centromere
							Chr10	63335271	63342664	LTR/Gypsy	CRM	Centromere
							Chr10	63409628	63417002	LTR/Gypsy	CRM	Centromere
							Chr10	63435015	63441938	LTR/Gypsy	CRM	Centromere
							Chr10	63444822	63452910	LTR/Gypsy	CRM	Centromere
							Chr10	63459103	63466486	LTR/Gypsy	CRM	Centromere
							Chr10	63623670	63630983	LTR/Gypsy	CRM	Centromere
							Chr10	63978008	63989267	LTR/Gypsy	CRM	Centromere
							Chr10	64715106	64722497	LTR/Gypsy	CRM
							Chr10	69056222	69063529	LTR/Gypsy	CRM
							Chr10	69399480	69406853	LTR/Gypsy	CRM
							Chr10	71257850	71265208	LTR/Gypsy	CRM
							Chr10	71847114	71854464	LTR/Gypsy	CRM
							Chr10	72302503	72309919	LTR/Gypsy	CRM
							Chr10	77899017	77906473	LTR/Gypsy	CRM
							Chr10	79118207	79125682	LTR/Gypsy	CRM
							Chr10	84820356	84830000	LTR/Gypsy	CRM
							Chr10	86356044	86365579	LTR/Gypsy	CRM
							Chr10	88582193	88587312	LTR/Gypsy	CRM
							Chr10	94861013	94868414	LTR/Gypsy	CRM
							Chr10	103004745	103012071	LTR/Gypsy	CRM
							Chr10	105753908	105761230	LTR/Gypsy	CRM
							Chr10	111167390	111175101	LTR/Gypsy	CRM
							Chr11	17532070	17539542	LTR/Gypsy	CRM
							Chr11	47407350	47413414	LTR/Gypsy	CRM
							Chr11	55052408	55059857	LTR/Gypsy	CRM
							Chr11	58860503	58867815	LTR/Gypsy	CRM
							Chr11	59109016	59113629	LTR/Gypsy	CRM
							Chr11	68540403	68547772	LTR/Gypsy	CRM
							Chr11	69830560	69837900	LTR/Gypsy	CRM
							Chr11	73400229	73407530	LTR/Gypsy	CRM
							Chr11	74210969	74217670	LTR/Gypsy	CRM
							Chr11	75911592	75921675	LTR/Gypsy	CRM
							Chr11	76374912	76382618	LTR/Gypsy	CRM
							Chr11	78466420	78473796	LTR/Gypsy	CRM	Centromere
							Chr11	78625939	78633438	LTR/Gypsy	CRM	Centromere
							Chr11	78640243	78647618	LTR/Gypsy	CRM	Centromere
							Chr11	78743359	78750731	LTR/Gypsy	CRM	Centromere
							Chr11	78754214	78761580	LTR/Gypsy	CRM	Centromere
							Chr11	78869855	78884780	LTR/Gypsy	CRM	Centromere
							Chr11	78870978	78878325	LTR/Gypsy	CRM	Centromere
							Chr11	78890466	78898171	LTR/Gypsy	CRM	Centromere
							Chr11	78911301	78926226	LTR/Gypsy	CRM	Centromere
							Chr11	78912424	78919771	LTR/Gypsy	CRM	Centromere
							Chr11	78931913	78939618	LTR/Gypsy	CRM	Centromere
							Chr11	79116641	79129207	LTR/Gypsy	CRM	Centromere
							Chr11	79199408	79206767	LTR/Gypsy	CRM	Centromere
							Chr11	79261857	79269247	LTR/Gypsy	CRM	Centromere
							Chr11	79273554	79281021	LTR/Gypsy	CRM	Centromere
							Chr11	79281918	79289575	LTR/Gypsy	CRM	Centromere
							Chr11	79337448	79344841	LTR/Gypsy	CRM	Centromere
							Chr11	79369368	79377246	LTR/Gypsy	CRM	Centromere
							Chr11	79397485	79404949	LTR/Gypsy	CRM	Centromere
							Chr11	79405356	79412771	LTR/Gypsy	CRM	Centromere
							Chr11	79439101	79454062	LTR/Gypsy	CRM	Centromere
							Chr11	79444283	79451653	LTR/Gypsy	CRM	Centromere
							Chr11	79511296	79518618	LTR/Gypsy	CRM	Centromere
							Chr11	79544251	79551833	LTR/Gypsy	CRM	Centromere
							Chr11	79745738	79753533	LTR/Gypsy	CRM	Centromere
							Chr11	79896762	79904354	LTR/Gypsy	CRM	Centromere
							Chr11	79910334	79917710	LTR/Gypsy	CRM	Centromere
							Chr11	79979782	79987175	LTR/Gypsy	CRM	Centromere
							Chr11	81562074	81569665	LTR/Gypsy	CRM
							Chr11	82046894	82054228	LTR/Gypsy	CRM
							Chr11	82079876	82086874	LTR/Gypsy	CRM
							Chr11	82126834	82134454	LTR/Gypsy	CRM
							Chr11	82363390	82370693	LTR/Gypsy	CRM
							Chr11	83497084	83504509	LTR/Gypsy	CRM
							Chr11	83721047	83728373	LTR/Gypsy	CRM
							Chr11	85966236	85971376	LTR/Gypsy	CRM
							Chr11	86670069	86677347	LTR/Gypsy	CRM
							Chr11	87315171	87322520	LTR/Gypsy	CRM
							Chr11	88324407	88331821	LTR/Gypsy	CRM
							Chr11	88408379	88415695	LTR/Gypsy	CRM
							Chr11	88458876	88464514	LTR/Gypsy	CRM
							Chr11	88496424	88503792	LTR/Gypsy	CRM
							Chr11	88574892	88581347	LTR/Gypsy	CRM
							Chr11	88599227	88606590	LTR/Gypsy	CRM
							Chr11	90926044	90933345	LTR/Gypsy	CRM
							Chr11	91222449	91230058	LTR/Gypsy	CRM
							Chr11	92712200	92719540	LTR/Gypsy	CRM
							Chr11	101419302	101426654	LTR/Gypsy	CRM
							Chr11	120273926	120281439	LTR/Gypsy	CRM
							Chr11	121557342	121564708	LTR/Gypsy	CRM
							Chr11	122812828	122820194	LTR/Gypsy	CRM
							Chr11	135297774	135305279	LTR/Gypsy	CRM
							Chr12	2943900	2951244	LTR/Gypsy	CRM
							Chr12	9034576	9041230	LTR/Gypsy	CRM
							Chr12	25784435	25791852	LTR/Gypsy	CRM
							Chr12	28319374	28335499	LTR/Gypsy	CRM
							Chr12	28967549	28974581	LTR/Gypsy	CRM
							Chr12	30532248	30539681	LTR/Gypsy	CRM
							Chr12	42448519	42455874	LTR/Gypsy	CRM
							Chr12	50579661	50586260	LTR/Gypsy	CRM
							Chr12	53518910	53530397	LTR/Gypsy	CRM	Centromere
							Chr12	53615870	53623319	LTR/Gypsy	CRM	Centromere
							Chr12	53682988	53690322	LTR/Gypsy	CRM	Centromere
							Chr12	53695490	53709765	LTR/Gypsy	CRM	Centromere
							Chr12	53781092	53788401	LTR/Gypsy	CRM	Centromere
							Chr12	53813434	53820797	LTR/Gypsy	CRM	Centromere
							Chr12	53834036	53841366	LTR/Gypsy	CRM	Centromere
							Chr12	53855570	53862947	LTR/Gypsy	CRM	Centromere
							Chr12	53885134	53892503	LTR/Gypsy	CRM	Centromere
							Chr12	53902384	53909765	LTR/Gypsy	CRM	Centromere
							Chr12	53917599	53924914	LTR/Gypsy	CRM	Centromere
							Chr12	54021591	54028968	LTR/Gypsy	CRM	Centromere
							Chr12	54046809	54054149	LTR/Gypsy	CRM	Centromere
							Chr12	54096282	54103951	LTR/Gypsy	CRM	Centromere
							Chr12	54128014	54135306	LTR/Gypsy	CRM	Centromere
							Chr12	54250135	54257461	LTR/Gypsy	CRM	Centromere
							Chr12	54293489	54308447	LTR/Gypsy	CRM	Centromere
							Chr12	54296950	54304343	LTR/Gypsy	CRM	Centromere
							Chr12	54316207	54327463	LTR/Gypsy	CRM	Centromere
							Chr12	54336008	54350771	LTR/Gypsy	CRM	Centromere
							Chr12	54339561	54346941	LTR/Gypsy	CRM	Centromere
							Chr12	54354686	54362004	LTR/Gypsy	CRM	Centromere
							Chr12	54364662	54377165	LTR/Gypsy	CRM	Centromere
							Chr12	54408463	54415847	LTR/Gypsy	CRM	Centromere
							Chr12	54498490	54505812	LTR/Gypsy	CRM	Centromere
							Chr12	54532929	54540400	LTR/Gypsy	CRM	Centromere
							Chr12	54542764	54550138	LTR/Gypsy	CRM	Centromere
							Chr12	54575069	54582446	LTR/Gypsy	CRM	Centromere
							Chr12	54602181	54609459	LTR/Gypsy	CRM	Centromere
							Chr12	54619062	54626402	LTR/Gypsy	CRM	Centromere
							Chr12	54628164	54635546	LTR/Gypsy	CRM	Centromere
							Chr12	54666863	54674235	LTR/Gypsy	CRM	Centromere
							Chr12	54691289	54698666	LTR/Gypsy	CRM	Centromere
							Chr12	54735545	54742936	LTR/Gypsy	CRM	Centromere
							Chr12	54785794	54795509	LTR/Gypsy	CRM	Centromere
							Chr12	54798097	54805476	LTR/Gypsy	CRM	Centromere
							Chr12	54806469	54813813	LTR/Gypsy	CRM	Centromere
							Chr12	54828820	54836214	LTR/Gypsy	CRM	Centromere
							Chr12	54846330	54853711	LTR/Gypsy	CRM	Centromere
							Chr12	54973037	54980363	LTR/Gypsy	CRM	Centromere
							Chr12	54988444	54995836	LTR/Gypsy	CRM	Centromere
							Chr12	55017312	55024626	LTR/Gypsy	CRM	Centromere
							Chr12	55036013	55043397	LTR/Gypsy	CRM	Centromere
							Chr12	55142992	55150354	LTR/Gypsy	CRM	Centromere
							Chr12	55161131	55169016	LTR/Gypsy	CRM	Centromere
							Chr12	55169861	55177110	LTR/Gypsy	CRM	Centromere
							Chr12	55256531	55263894	LTR/Gypsy	CRM	Centromere
							Chr12	55417646	55424960	LTR/Gypsy	CRM	Centromere
							Chr12	56124972	56132296	LTR/Gypsy	CRM
							Chr12	57510631	57517941	LTR/Gypsy	CRM
							Chr12	61836206	61843543	LTR/Gypsy	CRM
							Chr12	62802617	62809158	LTR/Gypsy	CRM
							Chr12	65069559	65076856	LTR/Gypsy	CRM
							Chr12	68316794	68324057	LTR/Gypsy	CRM
							Chr12	72975375	72982916	LTR/Gypsy	CRM
							Chr12	85198243	85203589	LTR/Gypsy	CRM
							Chr12	100648781	100662384	LTR/Gypsy	CRM
							Chr12	101058431	101065833	LTR/Gypsy	CRM
							Chr12	105533421	105540750	LTR/Gypsy	CRM
							Chr13	632116	639309	LTR/Gypsy	CRM
							Chr13	1286993	1294315	LTR/Gypsy	CRM
							Chr13	1774318	1781572	LTR/Gypsy	CRM
							Chr13	1823952	1831295	LTR/Gypsy	CRM
							Chr13	1920310	1927700	LTR/Gypsy	CRM
							Chr13	3922556	3929923	LTR/Gypsy	CRM
							Chr13	4255427	4261010	LTR/Gypsy	CRM
							Chr13	4271029	4278395	LTR/Gypsy	CRM
							Chr13	5721170	5735608	LTR/Gypsy	CRM	Centromere
							Chr13	6170995	6185816	LTR/Gypsy	CRM	Centromere
							Chr13	6176841	6184251	LTR/Gypsy	CRM	Centromere
							Chr13	6266406	6273757	LTR/Gypsy	CRM	Centromere
							Chr13	6281978	6289380	LTR/Gypsy	CRM	Centromere
							Chr13	6290973	6298412	LTR/Gypsy	CRM	Centromere
							Chr13	6359543	6366920	LTR/Gypsy	CRM	Centromere
							Chr13	6403784	6411805	LTR/Gypsy	CRM	Centromere
							Chr13	6422774	6435838	LTR/Gypsy	CRM	Centromere
							Chr13	6426649	6434027	LTR/Gypsy	CRM	Centromere
							Chr13	6468081	6475462	LTR/Gypsy	CRM	Centromere
							Chr13	6476091	6483363	LTR/Gypsy	CRM	Centromere
							Chr13	6501924	6509294	LTR/Gypsy	CRM	Centromere
							Chr13	6520592	6525986	LTR/Gypsy	CRM	Centromere
							Chr13	6526867	6540696	LTR/Gypsy	CRM	Centromere
							Chr13	6527441	6534374	LTR/Gypsy	CRM	Centromere
							Chr13	6575769	6583137	LTR/Gypsy	CRM	Centromere
							Chr13	6615088	6622468	LTR/Gypsy	CRM	Centromere
							Chr13	6715433	6722311	LTR/Gypsy	CRM	Centromere
							Chr13	6813762	6821141	LTR/Gypsy	CRM	Centromere
							Chr13	6833159	6840546	LTR/Gypsy	CRM	Centromere
							Chr13	6840999	6848368	LTR/Gypsy	CRM	Centromere
							Chr13	6860611	6873926	LTR/Gypsy	CRM	Centromere
							Chr13	6879753	6886801	LTR/Gypsy	CRM	Centromere
							Chr13	9271505	9279598	LTR/Gypsy	CRM
							Chr13	9291841	9299188	LTR/Gypsy	CRM
							Chr13	9404843	9412196	LTR/Gypsy	CRM
							Chr13	9871623	9878963	LTR/Gypsy	CRM
							Chr13	10208610	10215949	LTR/Gypsy	CRM
							Chr13	10579678	10589412	LTR/Gypsy	CRM
							Chr13	10605613	10612874	LTR/Gypsy	CRM
							Chr13	10673075	10680662	LTR/Gypsy	CRM
							Chr13	10695956	10710687	LTR/Gypsy	CRM
							Chr13	10698167	10705558	LTR/Gypsy	CRM
							Chr13	10711529	10717024	LTR/Gypsy	CRM
							Chr13	10738355	10745723	LTR/Gypsy	CRM
							Chr13	10757076	10770234	LTR/Gypsy	CRM
							Chr13	10790197	10797589	LTR/Gypsy	CRM
							Chr13	10799339	10806706	LTR/Gypsy	CRM
							Chr13	10834037	10841311	LTR/Gypsy	CRM
							Chr13	10843047	10850436	LTR/Gypsy	CRM
							Chr13	10931466	10938829	LTR/Gypsy	CRM
							Chr13	16566787	16577067	LTR/Gypsy	CRM
							Chr13	22925808	22933210	LTR/Gypsy	CRM
							Chr13	24176044	24183480	LTR/Gypsy	CRM
							Chr13	25676771	25684162	LTR/Gypsy	CRM
							Chr13	32957666	32965057	LTR/Gypsy	CRM
							Chr13	35566311	35573663	LTR/Gypsy	CRM
							Chr13	37214231	37221586	LTR/Gypsy	CRM
							Chr13	37785927	37793416	LTR/Gypsy	CRM
							Chr13	38445078	38452094	LTR/Gypsy	CRM
							Chr13	43026188	43033548	LTR/Gypsy	CRM
							Chr13	47915398	47931939	LTR/Gypsy	CRM
