# Supplementary material for: Two telomere-to-telomere gapless genomes reveal insights into Capsicum evolution and capsaicinoid biosynthesis
Source: Nat Commun. 2024 May 20;15:4295. doi: 10.1038/s41467-024-48643-0 (PMC11106260; doi:10.1038/s41467-024-48643-0)
Supplement: Supplementary file 6 — Supplementary Data 3 [file 41467_2024_48643_MOESM6_ESM.xlsx]

## Sheet: Sheet1
Supplementary Data 3. Summary information of annotated genes in centromere regions and their expression
gene id	description	C. annuum							gene id	description	C. rhomboideum
		Flower	Pericarp	Leaf	Placenta	Root	Seed				Leaf	Stem	Fruit	Flower
CaT2T01g02835	Flowering time control protein	7.13	10.98	6.27	9.8	13.87	11.5		CrT2T01G009920	NDH shuttles electrons from NAD(P)H plastoquinone, via FMN and iron-sulfur (Fe-S) centers, to quinones in the photosynthetic chain and possibly in a chloroplast respiratory chain.	0.46	0.52	1.24	0.09
CaT2T01g02836	Ribosomal protein L22p/L17e	0.36	0.18	0.21	0.28	0.15	1.28		CrT2T01G009930	One of the primary rRNA binding proteins, it binds directly to 16S rRNA where it nucleates assembly of the head domain of the 30S subunit	0.89	0	1.62	0
CaT2T01g02837	Cleavage inducing molecular chaperone	0.03	0.19	0.32	0.09	0.63	0.14		CrT2T01G009940	rna polymerase	0.2	1.06	0.49	0
CaT2T02g00170	Protein kinase C conserved region 2 (CalB)	14.65	18.45	8.65	24.35	16.33	16.29		CrT2T01G009960	RuBisCO catalyzes two reactions the carboxylation of D- ribulose 1,5-bisphosphate	3.77	4.42	4.94	0.91
CaT2T02g00171	Belongs to the expansin family	0.09	0	0	0	0.29	0.42		CrT2T01G009970	Essential for the assembly of the photosystem I (PSI) complex. May act as a chaperone-like factor to guide the assembly of the PSI subunits	5.17	6.84	38.66	4.67
CaT2T02g00172	Phosphatidylinositol phosphate kinases	0.92	0.49	1.59	1.54	1.21	1.9		CrT2T01G009980	DDE superfamily endonuclease	11.65	14.91	93.25	14.83
CaT2T02g00173	Ethylene-responsive nuclear protein	5.87	6.87	1.94	8.87	4.84	9.12		CrT2T01G009990	Ribulose bisphosphate carboxylase large chain	5.24	8.16	24.6	3.08
CaT2T02g00174	Belongs to the NPH3 family	10.49	13.92	9.1	10.75	22.28	12.76		CrT2T01G010000	ankyrin repeat family protein regulator of chromosome condensation (RCC1) family protein	22.69	20.6	114.99	22.41
CaT2T03g02869	Fasciclin I family of proteins	0	0	0	0	0	0		CrT2T01G010010	-	4.13	9.89	11.27	1.86
CaT2T03g02870	Fasciclin I family of proteins	0	0	0	0	0	0		CrT2T01G010020	-	0.4	0.56	2.38	0.38
CaT2T03g02871	Chloroplast import apparatus Tic20-like	37.79	31.79	47.49	18.6	28.5	5.92		CrT2T02G007430	-	7.45	7.29	11.01	0.44
CaT2T03g02872	Belongs to the FPP GGPP synthase family	25.63	54.34	25.24	58.06	50.37	43.15		CrT2T02G007440	receptor	43.22	46.52	191.87	49.63
CaT2T04g02115	-	2.91	2.73	1.63	2.54	3.32	4.09		CrT2T02G007450	-	0	0	1.76	0
CaT2T04g02116	Protein kinase domain	0	0	0	0	0	0		CrT2T02G007460	-	1.63	4.74	23.81	1.84
CaT2T04g02117	Core-2/I-Branching enzyme	4.21	8.43	4.67	3.85	9.46	4.71		CrT2T02G007470	Protein of unknown function (DUF4050)	82.74	95.95	265.24	83.78
CaT2T04g02118	Trypsin	6.29	9.38	5.09	6.16	10.68	3.98		CrT2T03G002370	-	1.2	0.25	2.61	0.63
CaT2T04g02119	-	1.29	7.04	3.85	2.46	0.63	1.48		CrT2T03G002380	Glycerophosphoryl diester phosphodiesterase family	0.02	0.02	4.57	42.26
CaT2T04g02120	Component of photosystem II	0.24	0	0.14	0	0.38	0		CrT2T03G002390	-	23.55	31.61	73.66	6.69
CaT2T04g02121	WD repeat-containing protein	28.44	38.95	22.19	42	50.38	50.83		CrT2T03G002400	May participate in a complex which severs microtubules in an ATP-dependent manner	38.55	39.17	165.7	34.34
CaT2T05g01398	-	6.21	9.32	4.16	6.2	8.79	13.06		CrT2T03G002410	-	2.97	4.51	10.61	0.81
CaT2T05g01399	Cytochrome p450	3.67	1.24	0.2	7.04	26.61	7.84		CrT2T03G002420	nuclease activity	0.35	1.04	1.66	0.12
CaT2T05g01400	Activator of Hsp90 ATPase, N-terminal	78.07	89.61	50.62	69.45	145.86	43.15		CrT2T03G002430	-	2.73	5.98	7.95	0.49
CaT2T05g01401	-	0	0	0	0	0	0.34		CrT2T03G002450	May participate in a complex which severs microtubules in an ATP-dependent manner	14.28	20.68	56.42	19.02
CaT2T05g01402	-	0.3	0.16	0	0	0.16	0		CrT2T03G002470	-	1.19	0	18.45	1.25
CaT2T06g02946	Amino acid transporter	0.51	0	4.24	0.03	5.72	0		CrT2T03G002480	-	8.26	1.69	61.25	2.19
CaT2T06g02947	LURP-one-related	0	0	0	0	0	0		CrT2T03G002490	-	0.27	0.16	3.92	0.21
CaT2T06g02948	-	0.49	0.53	0	0.11	0.13	0.42		CrT2T03G002500	F-Box protein	38.53	69.7	129.66	39.9
CaT2T06g02949	peptide-N4-(N-acetyl-beta- glucosaminyl)asparagine amidase A-like	9.37	8.43	8.1	7.47	18.16	13.52		CrT2T04G023200	-	0.21	0.12	3.49	0.22
CaT2T06g02950	Putative S-adenosyl-L-methionine-dependent methyltransferase	0	0	0	0	0	0		CrT2T04G023210	ENT	78.41	109.86	289.29	97.81
CaT2T06g02951	Methyltransferase	0	0	0	0	0	0		CrT2T04G023220	X-Pro dipeptidyl-peptidase (S15 family)	27.57	38.8	140.75	55.42
CaT2T06g02952	Alpha-soluble NSF attachment	59.61	81.13	25.8	98.61	87.93	95.01		CrT2T04G023230	-	16.55	19.09	75.74	28.12
CaT2T06g02953	Cytochrome p450	13.5	26.4	19.76	23.39	17.11	10.49		CrT2T04G023240	DNA RNA polymerases superfamily protein	0.14	0.4	1.49	0.04
CaT2T07g00952	-	0	0	0	0	0	0		CrT2T04G023250	-	38.66	44.23	106.7	15.43
CaT2T07g00953	-	10.01	9.41	4.28	12.99	15.78	15.96		CrT2T04G023260	Rab subfamily of small GTPases	0	0	4.15	5.5
CaT2T07g00954	CST, telomere maintenance, complex subunit CTC1	5.34	7.15	6.77	6.14	10.61	9.84		CrT2T05G021370	RuBisCO catalyzes two reactions the carboxylation of D- ribulose 1,5-bisphosphate	4.93	2.28	6.47	0.61
CaT2T07g00955	KR domain	49.04	46.94	28.18	32.9	18.94	22.41		CrT2T05G021380	ATP synthase subunit beta	1.45	1.74	3.16	0.97
CaT2T08g00344	Ser Thr protein kinase family	30.03	26.39	6.42	6.98	11.01	38.12		CrT2T05G021390	NDH shuttles electrons from NAD(P)H plastoquinone	0.43	0.22	0.9	0.19
CaT2T08g00345	Reverse transcriptase (RNA-dependent DNA polymerase)	17.73	27.66	13.15	23.03	9.96	15.89		CrT2T05G021400	Respiratory-chain NADH dehydrogenase, 30 Kd subunit	7.05	0.74	4.33	0.29
CaT2T08g00346	Belongs to the TRAFAC class myosin-kinesin ATPase superfamily	8.94	16.55	11.04	11.2	15.17	15.29		CrT2T05G021410	Photosystem I P700 chlorophyll a apoprotein	2.45	2.3	4.52	0.75
CaT2T08g00347	Spermidine synthase tetramerisation domain	0	0	0	0	0	0		CrT2T05G021420	Protein kinase domain	48.14	61.93	151.11	43.41
CaT2T08g00348	Belongs to the universal ribosomal protein uS3 family	224.29	219.5	294.69	179.63	300.98	256.63		CrT2T05G021430	Belongs to the glycosyl hydrolase 31 family	43.42	59.57	206.44	73.34
CaT2T09g01330	tRNA pseudouridine synthase	10.12	6.89	6.98	9.04	13.89	9.2		CrT2T05G021440	-	3.93	6.53	15.89	1.31
CaT2T09g01331	A G-specific adenine	18.19	16.62	13.73	21.69	25.11	26.56		CrT2T05G021450	OTU-like cysteine protease family protein	13.51	23.7	68.59	18.01
CaT2T09g01332	Protein of unknown function (DUF2996)	3.68	70	90.43	7.62	0.26	7.04		CrT2T05G021460	Reverse transcriptase (RNA-dependent DNA polymerase)	335.94	458.54	1284.07	182.2
CaT2T09g01333	Protein FAR1-RELATED SEQUENCE 5-like	0	0.28	0.23	0	0.14	0.44		CrT2T05G021470	-	0.11	1.48	0.63	0.02
CaT2T09g01334	TLC domain	26.51	24.12	19.33	24.01	27.48	23.1		CrT2T05G021480	OTU domain-containing protein	29.33	41.58	139.85	45.83
CaT2T10g00906	Protein SHI RELATED SEQUENCE	0	0.1	0	0	0	0		CrT2T05G021490	-	17.51	27.81	59.77	6.7
CaT2T10g00907	receptor-like protein kinase At4g39110	4.23	0	0	0	0.01	0.01		CrT2T05G021500	5'-3' exoribonuclease	39.07	31.73	305.52	48.36
CaT2T10g00908	signal peptide peptidase-like	6.64	13.14	5.7	7.22	6.93	14.15		CrT2T05G021510	-	4.63	2.72	12.61	1.49
CaT2T10g00909	SWIRM domain	4.46	4.31	4.19	4.86	4.61	6.39		CrT2T05G021520	-	196.11	66.36	418.49	37.43
CaT2T10g00910	-	19.68	0.19	1.52	0	0.03	0.03		CrT2T05G021530	Cytochrome c oxidase is the component of the respiratory chain that catalyzes the reduction of oxygen to water	0.1	0.39	0.14	0
CaT2T10g00911	Lung seven transmembrane receptor	11.45	11.84	5.27	12.22	15.24	16.66		CrT2T05G021540	-	23.11	42.58	62.47	12.41
CaT2T10g00912	Putative RNA methylase family UPF0020	8.07	14.07	7.99	14.52	17.84	7.94		CrT2T05G021550	cellular component organization	0.05	0.02	0.29	0.03
CaT2T10g00913	-	10.97	10.84	43.62	0.74	49.58	12.52		CrT2T06G014040	Microtubule-associated protein 70-2-like	38.61	44.93	124.58	43.92
CaT2T11g01419	-	0	0	0	0	0	0		CrT2T06G014050	-	0.03	0.14	0.56	0.11
CaT2T11g01420	factor Y, subunit	1.43	0	0	0	0	0		CrT2T06G014070	Zinc finger BED domain-containing protein	0.2	0.42	1.84	0.13
CaT2T11g01421	SBP domain	8.89	36.45	12.54	14.26	4.81	2.3		CrT2T06G014080	Regulator of chromosome condensation (RCC1) repeat	377.78	267.25	1122.3	677.64
CaT2T11g01422	Ribosomal Proteins L2, C-terminal domain	11.08	10.4	11.93	10.64	11	4.83		CrT2T06G014090	Domain of unknown function (DUF4283)	0.33	0.97	0.72	0.09
CaT2T12g01605	Respiratory-chain NADH dehydrogenase	2.45	0.93	2.49	2.37	0.5	1.29		CrT2T06G014100	Reverse transcriptase (RNA-dependent DNA polymerase)	2.34	4.15	7.29	0.44
CaT2T12g01606	-	3.96	4.09	2.75	4.47	6.75	5.36		CrT2T06G014110	-	0.25	0.29	0.32	0
CaT2T12g01607	Belongs to the Rab GDI family	0	0	0	0	0	0		CrT2T06G014120	Regulator of chromosome condensation (RCC1) repeat	217.6	194.18	904.14	455.05
Note: The common centromere genes shared in CaT2T and CrT2T were shaded in grey.									CrT2T06G014130	-	5.37	6.02	10.23	0.24
									CrT2T06G014140	-	7.2	10.93	11.48	0.5
									CrT2T06G014150	Regulator of chromosome condensation (RCC1) repeat	148.28	94.35	447.27	172.63
									CrT2T07G021830	Cytochrome p450	34.98	34.2	75.39	27.88
									CrT2T07G021840	Protein present in Fab1, YOTB, Vac1, and EEA1	336.58	420.62	1465.28	346.41
									CrT2T07G021870	Proton-conducting membrane transporter	0.16	0.04	0.54	0
									CrT2T07G021890	Protein of unknown function (DUF659)	0.96	1.94	3.03	0.24
									CrT2T07G021900	Involved in the post-translational conjugation of arginine to the N-terminal aspartate or glutamate of a protein. This arginylation is required for degradation of the protein via the ubiquitin pathway	24.91	33.06	84.48	29.92
									CrT2T08G009300	Dienelactone hydrolase family	42.48	40	220.03	23.62
									CrT2T08G009310	-	16.99	22.82	76.81	20.98
									CrT2T09G014730	-	35.38	24.64	70.39	12.99
									CrT2T09G014740	-	0	0	0.17	18.59
									CrT2T10G008900	Ankyrin repeats (many copies)	16.93	16.84	88.14	12.07
									CrT2T10G008910	Putative RNA methylase family UPF0020	33.11	36.76	113.19	33
									CrT2T10G008920	DNA RNA polymerases superfamily protein	1.01	1.25	4.2	0.38
									CrT2T10G008930	-	0.77	1.25	1.95	0.14
									CrT2T10G008940	transcription factor	28.68	27.52	84.43	25.57
									CrT2T10G008950	regulator of nonsense transcripts	38.4	31.87	126.98	39.95
									CrT2T10G008960	Two pore calcium channel protein	3.97	0.3	4.15	1.98
									CrT2T11G013320	SET and RING finger associated domain. Domain of unknown function in SET domain containing proteins and in Deinococcus radiodurans DRA1533.	12.66	24.38	72.01	26.85
									CrT2T11G013330	-	8.58	15.28	5.87	0
									CrT2T11G013340	-	2.23	3.05	1.5	0
									CrT2T11G013350	-	2.83	2.54	1.64	0
									CrT2T11G013360	-	3.78	3.63	1.71	0.05
									CrT2T11G013370	-	3.57	6.86	3.42	0
									CrT2T12G007340	CRAL/TRIO, N-terminal domain	0.1	0	6.14	38.41
									CrT2T12G007350	-	8.39	30.75	28.61	3.77
									CrT2T12G007360	glomerular visceral epithelial cell migration	12.84	17.66	44.06	14.11
									CrT2T12G007370	-	2.33	3.45	2.91	0.3
									CrT2T13G000400	Ubiquitin-2 like Rad60 SUMO-like	63.73	64.8	289.76	66.82
									CrT2T13G000410	tRNA-specific 2-thiouridylase	2.42	1.17	12.39	1.17
									CrT2T13G000420	-	4.31	7.5	17.08	2.06
									CrT2T13G000430	-	2.43	4.38	7.86	1.14
