# Supplementary material for: Two telomere-to-telomere gapless genomes reveal insights into Capsicum evolution and capsaicinoid biosynthesis
Source: Nat Commun. 2024 May 20;15:4295. doi: 10.1038/s41467-024-48643-0 (PMC11106260; doi:10.1038/s41467-024-48643-0)
Supplement: Supplementary file 7 — Supplementary Data 4 [file 41467_2024_48643_MOESM7_ESM.xlsx]

## Sheet: Sheet1
Supplementary Data 4. Copy numbers of candidate genes involved in capsaicinoid biosynthetic pathway
Gene	A. thaliana	C. annuum	C. baccatum	C. canephora	C. chinense	C. pubescens	C. rhomboideum	C. sinensis	I. nil	N. attenuata	O. sativa	P. axillaris	P. pubescens	S. lycopersicum	S. melongena	S. tuberosum	V. vinifera
4CL	4	4	5	2	5	5	5	3	3	5	6	5	4	5	5	5	3
ACL	4	2	3	4	3	3	3	5	4	3	5	4	4	4	3	3	4
ACS1	5	7	6	5	7	12	5	7	5	5	3	5	6	5	5	5	3
ACS2	2	3	3	2	3	3	2	2	3	3	3	3	2	3	3	3	2
a-CT	1	1	1	2	1	2	2	3	1	2	0	2	2	2	2	2	2
ADT	6	4	4	4	4	4	1	7	5	4	5	5	4	4	4	4	4
AHRI	1	3	3	1	3	2	1	5	2	2	2	2	2	2	2	2	1
ALS	1	2	2	1	3	2	1	0	2	2	3	2	3	3	3	2	4
AMT	1	2	4	1	4	3	3	1	2	3	3	3	2	4	5	4	2
BC	1	1	1	1	1	1	2	1	1	1	1	1	1	1	1	1	1
BCAT	6	3	5	2	3	4	5	4	4	7	5	6	5	6	6	5	2
BCCP	2	2	2	1	2	2	2	3	3	3	0	2	2	2	2	2	2
BCKDH-E1a	3	5	5	2	3	5	3	2	2	4	0	3	5	5	5	6	2
BCKDH-E1b	2	1	1	1	1	1	1	1	1	1	1	1	1	1	1	1	1
BCKDH-E2	1	1	1	1	1	1	0	1	1	1	0	1	1	1	1	1	1
BCKDH-E3	2	3	2	1	3	2	5	1	2	2	2	2	2	2	2	2	1
C3H	3	5	6	2	6	8	4	3	1	4	3	6	8	3	2	4	1
C4H	1	2	2	3	2	2	3	3	3	3	4	3	3	3	2	3	3
CCoAOMT	4	5	9	3	8	7	4	10	7	7	4	7	9	15	4	6	8
CM1	3	1	2	2	2	2	1	6	2	1	1	2	2	1	1	1	3
CPR	2	2	2	2	2	2	1	3	3	2	3	2	1	2	2	2	2
CS	0	7	4	0	6	4	4	0	1	1	0	2	5	4	2	4	0
DH	2	1	1	1	2	1	1	2	1	2	2	2	1	1	1	0	2
ENR	1	2	3	2	3	3	2	2	2	2	2	4	2	2	2	3	2
FatA	2	1	1	1	1	1	1	1	3	1	1	2	1	1	1	1	1
FatB	1	2	2	3	2	2	3	3	3	3	4	6	2	2	2	3	3
GS2	5	2	4	3	3	3	4	4	6	5	3	4	4	5	4	4	5
HCT	1	4	4	2	2	6	3	4	3	3	2	3	2	2	2	2	2
IPMDH	3	1	1	1	1	1	1	3	3	1	1	1	1	1	1	1	1
IPMI	3	1	1	1	1	1	1	0	1	1	1	1	1	1	1	1	1
IPMS	2	2	2	1	2	2	1	4	2	2	1	4	2	2	2	2	0
KasI	2	8	8	4	6	8	6	7	9	5	4	8	7	6	5	5	4
KasIII	1	2	3	1	2	2	2	2	2	2	1	9	2	2	2	2	2
KR	1	2	2	1	2	5	2	4	2	2	3	3	1	2	1	3	2
MCAT	1	1	1	1	1	1	0	1	1	1	1	1	1	1	1	2	1
NADH-GOGAT	1	1	1	1	0	1	0	2	1	1	2	1	1	1	1	1	1
PAL	4	6	8	4	6	6	6	6	7	4	7	3	4	11	3	11	15
PDH-E1a	1	1	2	1	1	2	2	2	1	2	1	1	2	1	2	2	1
PDH-E1b	2	2	2	2	2	1	2	2	2	2	2	2	2	2	1	2	2
PDH-E2	2	2	2	1	2	2	2	2	2	3	3	3	2	2	2	2	2
PDH-E3	2	1	2	2	1	2	1	2	2	3	2	2	2	2	2	2	2
SAMSyn	4	4	4	2	3	4	6	6	5	6	3	7	2	4	4	4	5
