# Supplementary material for: Two telomere-to-telomere gapless genomes reveal insights into Capsicum evolution and capsaicinoid biosynthesis
Source: Nat Commun. 2024 May 20;15:4295. doi: 10.1038/s41467-024-48643-0 (PMC11106260; doi:10.1038/s41467-024-48643-0)
Supplement: Supplementary file 9 — Source Data [file 41467_2024_48643_MOESM9_ESM.xlsx]

## Sheet: Figure 1b
Figure 1b	A bubble plot highlighting the key statistics of Capsicum genome assemblies
	Species	Sample	Contig N50	Scaffold N50	Genome size	Year	Label
	C. annuum	CM334	52070	171128871	2753501687	2013	CM334
	C. annuum	var. glabriusculum	47140	179159544	3528040346	2014	glabriusculum
	C. annuum	zunla	59592	205736368	3363962270	2014	zunla
	C. annuum	UCD10X	118401	227195441	3212117706	2017	UCD10X
	C. baccatum	PBC81	57876	229739000	3215610000	2017	PBC81
	C. chinense	PI159236	100481	234238532	3070910353	2017	PI159236
	C. annuum	ECW	118044	385479	2879589612	2019	ECW
	C. annuum	SF	114039	418073	2882417764	2019	SF
	C. annuum	59	41272735	262042601	3077745690	2021	59
	C. annuum	Dempsey	18331564	260587094	3053539685	2022	Dempsey
	C. annuum	Maor	80133	265279218	3071175850	2022	Maor
	C. annuum	Takanotsume	99049140	262665162	3058489554	2022	Takanotsume
	C. chinense	Arnaucho	16253	245750603	3089495626	2022	Arnaucho
	C. annuum	PG1	85890	263857471	3065949739	2022	PG1
	C. annuum	Perennial	97123613	264286002	3044191134	2022	Perennial
	C. annuum	MicropepRed	106869846	263272478	3062345895	2022	MicropepRed
	C. annuum	CC-260	135118297	262134808	3071476118	2022	CC-260
	C. annuum	CC-090	187094184	261268237	3064493737	2022	CC-090
	C. annuum	LaMuyo-01	83895	258091634	3035639329	2022	LaMuyo-01
	C. annuum	I19-702-1	110001	261215593	3040723691	2022	I19-702-1
	C. annuum	CV3	200184	249251342	2915058401	2022	CV3
	C. annuum	ThaiHot	208565	248162117	2902437091	2022	ThaiHot
	C. annuum	G1-36576	262573928	262573928	3105633012	2023	CaT2T
	C. rhomboideum	PI 645680	145594000	145594000	1682770000	2023	CrT2T

## Sheet: Figure 2b
Figure 2b	Specific LTR insertion time distributions of the whole genomes and centromeres.
	CaT2T	Start	End	Clade	Insertion time	Position		CrT2T	Start	End	Clade	Insertion time	Position
	Chr01	161145003	161150347	unknown	1.1177	Centromere		chr1	74769098	74775691	Copia	2.2988	Centromere
	Chr01	161434380	161437929	unknown	1.6165	Centromere		chr1	74782158	74788020	unknown	0.0969	Centromere
	Chr01	161700059	161710385	Gypsy	1.4164	Centromere		chr1	74803605	74810950	Gypsy	0.1114	Centromere
	Chr02	27816214	27821091	Copia	1.685	Centromere		chr1	74821420	74827340	unknown	0.1867	Centromere
	Chr02	27990580	28000222	Gypsy	2.692	Centromere		chr1	74831160	74845904	Gypsy	0.1117	Centromere
	Chr02	28278230	28285756	Gypsy	0	Centromere		chr1	74837642	74845005	Gypsy	0.168	Centromere
	Chr02	28290659	28298234	Gypsy	0	Centromere		chr1	74845205	74849973	Gypsy	0.347	Centromere
	Chr02	28979173	28983077	unknown	2.8728	Centromere		chr1	74861417	74867352	unknown	0.3385	Centromere
	Chr03	145758302	145765839	Gypsy	0	Centromere		chr1	74869897	74882428	Gypsy	0.167	Centromere
	Chr03	146138405	146145974	Gypsy	0	Centromere		chr1	74885346	74891294	unknown	0.0963	Centromere
	Chr03	146950776	146960635	Gypsy	3.2205	Centromere		chr1	74892970	74900267	Gypsy	0.2838	Centromere
	Chr04	135072900	135080426	Gypsy	0	Centromere		chr1	74906370	74911319	Gypsy	0.0552	Centromere
	Chr04	135134359	135141891	Gypsy	0	Centromere		chr1	74926644	74933989	Gypsy	0.1677	Centromere
	Chr04	135347036	135352843	unknown	1.4511	Centromere		chr1	74933318	74943383	Gypsy	0.4629	Centromere
	Chr04	135451926	135455731	unknown	2.1577	Centromere		chr1	74942684	74950339	Gypsy	0.1117	Centromere
	Chr04	135790174	135795856	unknown	0	Centromere		chr1	74952723	74967488	Gypsy	0.1632	Centromere
	Chr04	136390601	136395279	unknown	2.4415	Centromere		chr1	74958278	74965666	Gypsy	0.0552	Centromere
	Chr04	136475380	136481062	unknown	0.039	Centromere		chr1	74972248	74986968	Gypsy	0.1672	Centromere
	Chr04	136538097	136542584	unknown	2.2825	Centromere		chr1	74974790	74982170	Gypsy	0.167	Centromere
	Chr04	136632235	136644977	Gypsy	1.8585	Centromere		chr1	75016765	75026268	unknown	1.2384	Centromere
	Chr04	136664702	136668817	unknown	1.4974	Centromere		chr1	75030742	75036683	unknown	0.1927	Centromere
	Chr04	136669186	136676715	Gypsy	0	Centromere		chr1	75055472	75068733	Gypsy	0.1672	Centromere
	Chr04	136745031	136749791	unknown	1.976	Centromere		chr1	75060211	75066117	unknown	0.098	Centromere
	Chr04	136797434	136804977	Gypsy	0	Centromere		chr1	75090951	75098304	Gypsy	0.5174	Centromere
	Chr04	137125330	137132859	Gypsy	0	Centromere		chr1	75106309	75113709	Gypsy	0.1089	Centromere
	Chr04	137166452	137170919	unknown	2.237	Centromere		chr1	75174128	75187763	Gypsy	0.1446	Centromere
	Chr04	137200347	137214028	Gypsy	3.2457	Centromere		chr1	75175800	75183151	Gypsy	0.0556	Centromere
	Chr06	119118808	119124490	unknown	0	Centromere		chr1	75213452	75220822	Gypsy	0.4945	Centromere
	Chr06	120790358	120795242	unknown	1.6937	Centromere		chr1	75262439	75274876	Gypsy	0.4361	Centromere
	Chr06	121095010	121100358	unknown	2.2495	Centromere		chr1	75265811	75273156	Gypsy	0	Centromere
	Chr06	121171311	121174029	unknown	2.6923	Centromere		chr1	75283890	75294538	Gypsy	0.1421	Centromere
	Chr06	121225386	121238407	Gypsy	1.644	Centromere		chr1	75299152	75306500	Gypsy	0.4488	Centromere
	Chr06	121337598	121341575	unknown	2.1196	Centromere		chr1	75305800	75316443	Gypsy	1.416	Centromere
	Chr06	121355157	121359232	unknown	2.275	Centromere		chr1	75315772	75323913	Gypsy	0.4488	Centromere
	Chr06	121382700	121390525	Gypsy	1.6333	Centromere		chr1	75331359	75338713	Gypsy	0.2232	Centromere
	Chr07	133369784	133377323	Gypsy	0	Centromere		chr1	75355021	75360965	unknown	0.1932	Centromere
	Chr07	133378767	133383524	unknown	2.2607	Centromere		chr1	75394135	75400072	unknown	0.1457	Centromere
	Chr07	133419615	133427143	Gypsy	0	Centromere		chr1	75429321	75435293	unknown	0.3411	Centromere
	Chr07	133468787	133472929	unknown	1.8262	Centromere		chr1	75444394	75449337	Gypsy	0.167	Centromere
	Chr07	133501844	133517889	Gypsy	2.3834	Centromere		chr1	75499906	75505795	unknown	0.1446	Centromere
	Chr07	133708195	133715744	Gypsy	0	Centromere		chr1	75515236	75520792	Gypsy	0.1675	Centromere
	Chr07	133796380	133803436	Gypsy	1.7184	Centromere		chr1	75528864	75534781	unknown	0.3394	Centromere
	Chr07	133812196	133819731	Gypsy	0	Centromere		chr1	75551169	75558772	Gypsy	0.0551	Centromere
	Chr07	133946438	133952121	unknown	0	Centromere		chr1	75576266	75582067	unknown	0	Centromere
	Chr07	133979252	133986793	Gypsy	0	Centromere		chr1	75597938	75603903	unknown	0.193	Centromere
	Chr07	134012262	134015734	unknown	0.9966	Centromere		chr1	75605234	75610172	Gypsy	0	Centromere
	Chr07	134143419	134150965	Gypsy	0	Centromere		chr1	75612434	75619752	Gypsy	0.2245	Centromere
	Chr07	134349293	134356799	Gypsy	0	Centromere		chr1	75621373	75628713	Gypsy	0.1677	Centromere
	Chr07	134585267	134592773	Gypsy	0	Centromere		chr1	75633694	75639519	unknown	0.1033	Centromere
	Chr07	134598705	134606242	Gypsy	0	Centromere		chr1	75646383	75652263	unknown	0.8456	Centromere
	Chr07	134729467	134737003	Gypsy	0	Centromere		chr1	75662654	75673524	Gypsy	0.0963	Centromere
	Chr07	134861101	134868642	Gypsy	0	Centromere		chr1	75665630	75670561	Gypsy	0.1112	Centromere
	Chr07	134949326	134956867	Gypsy	0	Centromere		chr1	75683117	75697892	Gypsy	0.1103	Centromere
	Chr07	135074472	135085180	Gypsy	2.3277	Centromere		chr1	75684427	75691806	Gypsy	0.0551	Centromere
	Chr07	135228332	135235859	Gypsy	0	Centromere		chr1	75698247	75705616	Gypsy	0.0559	Centromere
	Chr07	135248680	135256186	Gypsy	0	Centromere		chr1	75709722	75722892	Gypsy	0.1644	Centromere
	Chr07	135287511	135295058	Gypsy	0	Centromere		chr1	75711826	75717610	unknown	0.3411	Centromere
	Chr08	73769775	73779432	Gypsy	2.7121	Centromere		chr1	75748323	75755510	Gypsy	0.056	Centromere
	Chr08	73918990	73923111	unknown	1.4631	Centromere		chr1	75777647	75785014	Gypsy	0.0551	Centromere
	Chr09	130982894	130990436	Gypsy	0	Centromere		chr1	75786509	75795698	Gypsy	3.1979	Centromere
	Chr09	131024023	131031567	Gypsy	0	Centromere		chr1	75793152	75806387	Gypsy	1.3987	Centromere
	Chr09	131198671	131206223	Gypsy	0	Centromere		chr1	75849658	75857028	Gypsy	0.3952	Centromere
	Chr09	131484387	131491914	Gypsy	0	Centromere		chr1	75849658	75859315	Gypsy	1.7018	Centromere
	Chr09	131663692	131669374	unknown	0	Centromere		chr1	75859324	75865275	unknown	0.0963	Centromere
	Chr09	131852311	131859840	Gypsy	0	Centromere		chr1	75872535	75877488	Gypsy	0.2764	Centromere
	Chr09	131928293	131940630	Gypsy	1.265	Centromere		chr1	75882156	75889544	Gypsy	0.1103	Centromere
	Chr09	132084614	132094661	Gypsy	1.1293	Centromere		chr1	75904493	75908233	unknown	0.248	Centromere
	Chr09	132321432	132328959	Gypsy	0	Centromere		chr1	75909206	75916532	Gypsy	0.2271	Centromere
	Chr09	132519118	132526644	Gypsy	0	Centromere		chr1	75918220	75931284	Gypsy	0	Centromere
	Chr09	132552883	132560405	Gypsy	0	Centromere		chr1	75919553	75926921	Gypsy	0.2209	Centromere
	Chr09	133040543	133048085	Gypsy	0	Centromere		chr1	75994740	76003244	unknown	0.0511	Centromere
	Chr09	133750617	133756298	unknown	0	Centromere		chr1	76005849	76019155	Gypsy	0.8863	Centromere
	Chr10	139990305	139995608	unknown	1.9851	Centromere		chr1	76012056	76017998	unknown	0.3872	Centromere
	Chr10	140126598	140132280	unknown	0	Centromere		chr1	76041863	76047264	Gypsy	1.569	Centromere
	Chr10	140186962	140192346	unknown	1.8035	Centromere		chr1	76082700	76089917	Gypsy	0.2245	Centromere
	Chr10	140251922	140259455	Gypsy	0	Centromere		chr1	76091297	76098608	Gypsy	1.2758	Centromere
	Chr10	140265907	140273433	Gypsy	0	Centromere		chr1	76098944	76113694	Gypsy	0.3923	Centromere
	Chr10	140417740	140424700	Gypsy	1.8184	Centromere		chr1	76101570	76108950	Gypsy	0	Centromere
	Chr10	140455060	140462626	Gypsy	0	Centromere		chr1	76125732	76132997	Gypsy	0.0551	Centromere
	Chr10	140759968	140767439	Gypsy	1.454	Centromere		chr1	76187902	76195207	Gypsy	1.2885	Centromere
	Chr10	141057220	141064725	Gypsy	0	Centromere		chr1	76230048	76235923	unknown	0.4438	Centromere
	Chr10	141108251	141116650	unknown	3.37	Centromere		chr1	76263676	76270993	Gypsy	0.5046	Centromere
	Chr10	141192378	141199922	Gypsy	0	Centromere		chr1	76331533	76338893	Gypsy	0.2242	Centromere
	Chr10	141354624	141362129	Gypsy	0	Centromere		chr1	76340480	76347827	Gypsy	1.3883	Centromere
	Chr10	141768802	141774666	unknown	0	Centromere		chr10	61733197	61740566	Gypsy	0	Centromere
	Chr10	142044337	142050019	unknown	0	Centromere		chr10	61758917	61769333	unknown	0.1791	Centromere
	Chr10	142095799	142103330	Gypsy	0	Centromere		chr10	61805791	61811730	unknown	0.0482	Centromere
	Chr10	142132553	142140118	Gypsy	0	Centromere		chr10	61877005	61888243	Gypsy	2.3042	Centromere
	Chr10	142264980	142272508	Gypsy	0	Centromere		chr10	61971360	61982411	Gypsy	1.2424	Centromere
	Chr11	155716344	155723893	Gypsy	0	Centromere		chr10	62005909	62010221	unknown	1.3929	Centromere
	Chr11	155740957	155748462	Gypsy	0	Centromere		chr10	62140639	62148001	Gypsy	0.1125	Centromere
	Chr11	155806037	155813449	Gypsy	0	Centromere		chr10	62152010	62159373	Gypsy	0.1122	Centromere
	Chr11	155936193	155940584	unknown	2.0854	Centromere		chr10	62163382	62170747	Gypsy	0.1122	Centromere
	Chr11	155979601	155987340	Gypsy	1.9953	Centromere		chr10	62176225	62183561	Gypsy	0.1682	Centromere
	Chr11	155989520	156000470	unknown	2.1271	Centromere		chr10	62197073	62207569	unknown	1.0777	Centromere
	Chr11	156047986	156054723	unknown	2.3179	Centromere		chr10	62218818	62224553	unknown	0.0615	Centromere
	Chr11	156114047	156130859	Gypsy	2.474	Centromere		chr10	62242863	62246949	unknown	0.3273	Centromere
	Chr11	156290012	156297558	Gypsy	0	Centromere		chr10	62285899	62293244	Gypsy	0.9736	Centromere
	Chr11	156363845	156369715	unknown	1.7127	Centromere		chr10	62304348	62311715	Gypsy	0	Centromere
	Chr11	156480407	156487916	Gypsy	0	Centromere		chr10	62316941	62324335	Gypsy	0	Centromere
	Chr11	156706562	156713143	unknown	2.2536	Centromere		chr10	62324855	62330625	unknown	0.05	Centromere
	Chr12	120936684	120944212	Gypsy	0	Centromere		chr10	62369050	62376659	Gypsy	0.0921	Centromere
	Chr12	121490249	121497660	Gypsy	0	Centromere		chr10	62384286	62391675	Gypsy	0.0551	Centromere
	Chr12	121736304	121742168	unknown	0	Centromere		chr10	62470081	62475819	unknown	0.0989	Centromere
	Chr12	121752247	121759773	Gypsy	0	Centromere		chr10	62506443	62523587	unknown	1.2289	Centromere
	Chr01	910610	915410	Copia	0	Whole genome		chr10	62513916	62517359	unknown	0	Centromere
	Chr01	1401148	1411424	Gypsy	0.1508	Whole genome		chr10	62527087	62534477	Gypsy	0.0551	Centromere
	Chr01	1605765	1612191	Gypsy	0.9395	Whole genome		chr10	62538372	62551595	Gypsy	0.5324	Centromere
	Chr01	1822787	1827949	unknown	2.3463	Whole genome		chr10	62542266	62549634	Gypsy	0.0551	Centromere
	Chr01	1833914	1840766	Copia	2.8376	Whole genome		chr10	62553853	62561214	Gypsy	0.1117	Centromere
	Chr01	1867824	1878117	Gypsy	0.06	Whole genome		chr10	62590136	62597504	Gypsy	0.2805	Centromere
	Chr01	1990305	1993849	unknown	3.5056	Whole genome		chr10	62690835	62705849	Gypsy	0.7543	Centromere
	Chr01	2537058	2547347	Gypsy	0.211	Whole genome		chr10	62730191	62737581	Gypsy	0	Centromere
	Chr01	2818793	2824037	Gypsy	1.4337	Whole genome		chr10	62880577	62886623	Gypsy	0.8548	Centromere
	Chr01	4255937	4260746	Copia	0.2492	Whole genome		chr10	62967464	62974830	Gypsy	0.2242	Centromere
	Chr01	4299454	4304151	Copia	0	Whole genome		chr10	62990847	62998225	Gypsy	0	Centromere
	Chr01	4670728	4689509	Gypsy	0.7093	Whole genome		chr10	63030259	63037636	Gypsy	0.055	Centromere
	Chr01	4714558	4724845	Gypsy	0.1053	Whole genome		chr10	63045178	63050926	unknown	0.3013	Centromere
	Chr01	4767743	4771498	unknown	3.5712	Whole genome		chr10	63051868	63061266	Gypsy	0.705	Centromere
	Chr01	4942449	4944542	unknown	3.4744	Whole genome		chr10	63093025	63099019	unknown	0.3352	Centromere
	Chr01	5101269	5106421	Copia	1.5236	Whole genome		chr10	63111423	63118796	Gypsy	1.1123	Centromere
	Chr01	5182750	5185181	unknown	1.4558	Whole genome		chr10	63155494	63161128	unknown	0.3369	Centromere
	Chr01	5196321	5207954	Gypsy	0	Whole genome		chr10	63172236	63179573	Gypsy	0.056	Centromere
	Chr01	5300170	5302601	unknown	1.3205	Whole genome		chr10	63189881	63197255	Gypsy	0.0548	Centromere
	Chr01	5405950	5408381	unknown	1.3205	Whole genome		chr10	63226408	63231955	Gypsy	0.1685	Centromere
	Chr01	5618273	5621900	unknown	1.5666	Whole genome		chr10	63253580	63259464	unknown	0.1864	Centromere
	Chr01	5736874	5745359	unknown	2.3655	Whole genome		chr10	63273589	63280972	Gypsy	0.1655	Centromere
	Chr01	6661150	6679752	Gypsy	1.4993	Whole genome		chr10	63321068	63328441	Gypsy	0.1675	Centromere
	Chr01	6750288	6761996	Gypsy	2.22	Whole genome		chr10	63335271	63342664	Gypsy	0	Centromere
	Chr01	6849041	6854037	Gypsy	0	Whole genome		chr10	63409628	63417002	Gypsy	0.1099	Centromere
	Chr01	7081161	7097160	Gypsy	3.304	Whole genome		chr10	63435015	63441938	Gypsy	0.5445	Centromere
	Chr01	7310145	7315299	Copia	1.9964	Whole genome		chr10	63444822	63452910	Gypsy	0.2154	Centromere
	Chr01	7610945	7622994	Gypsy	0	Whole genome		chr10	63480231	63486217	unknown	0.1822	Centromere
	Chr01	7708461	7720319	unknown	2.0162	Whole genome		chr10	63600826	63605866	Copia	1.137	Centromere
	Chr01	7775587	7781122	unknown	1.8816	Whole genome		chr10	63623670	63630983	Gypsy	0.1135	Centromere
	Chr01	8357698	8362325	Copia	2.0354	Whole genome		chr10	63631137	63637357	Gypsy	2.49	Centromere
	Chr01	9314857	9320073	Copia	1.8036	Whole genome		chr11	78743359	78750731	Gypsy	0.0556	Centromere
	Chr01	9336774	9344503	Copia	1.9203	Whole genome		chr11	78754214	78761580	Gypsy	0.1117	Centromere
	Chr01	9392928	9402335	Copia	2.1958	Whole genome		chr11	78815435	78821392	unknown	0.0481	Centromere
	Chr01	9404175	9417049	Copia	1.8769	Whole genome		chr11	78823687	78829636	unknown	0.4322	Centromere
	Chr01	9497001	9500688	unknown	2.0431	Whole genome		chr11	78861689	78866218	unknown	0.1309	Centromere
	Chr01	9521258	9538089	Gypsy	2.6413	Whole genome		chr11	78869855	78884780	Gypsy	0.414	Centromere
	Chr01	10428505	10445040	Gypsy	1.3662	Whole genome		chr11	78870978	78878325	Gypsy	0.1677	Centromere
	Chr01	10482239	10491796	Gypsy	1.9423	Whole genome		chr11	78890466	78898171	Gypsy	0.1778	Centromere
	Chr01	10650350	10656286	Gypsy	1.2658	Whole genome		chr11	78911301	78926226	Gypsy	0.414	Centromere
	Chr01	10778368	10796879	Gypsy	1.6536	Whole genome		chr11	78912424	78919771	Gypsy	0.1117	Centromere
	Chr01	11049773	11068160	Gypsy	0.2084	Whole genome		chr11	78931913	78939618	Gypsy	0.1332	Centromere
	Chr01	11167517	11178363	Gypsy	2.4476	Whole genome		chr11	78996402	79009717	Gypsy	0.0963	Centromere
	Chr01	11359599	11371983	unknown	1.1626	Whole genome		chr11	78997730	79005104	Gypsy	0	Centromere
	Chr01	12337119	12341974	Copia	0.514	Whole genome		chr11	79175389	79185856	Gypsy	1.436	Centromere
	Chr01	12655243	12666900	Gypsy	0	Whole genome		chr11	79199408	79206767	Gypsy	0.3278	Centromere
	Chr01	12893238	12896632	unknown	2.7531	Whole genome		chr11	79233089	79239043	unknown	0.6295	Centromere
	Chr01	13338537	13348805	Gypsy	0.9239	Whole genome		chr11	79261857	79269247	Gypsy	0.4931	Centromere
	Chr01	13720944	13725860	unknown	1.7227	Whole genome		chr11	79273554	79281021	Gypsy	0.5896	Centromere
	Chr01	14066844	14072025	Copia	0.8226	Whole genome		chr11	79281918	79289575	Gypsy	0.3379	Centromere
	Chr01	14832629	14853372	Gypsy	2.1346	Whole genome		chr11	79337448	79344841	Gypsy	1.0511	Centromere
	Chr01	14890084	14893927	unknown	1.7382	Whole genome		chr11	79355183	79359106	unknown	0	Centromere
	Chr01	14945462	14952989	Gypsy	1.1962	Whole genome		chr11	79382469	79388280	unknown	0.6742	Centromere
	Chr01	15100491	15119439	Gypsy	0.6148	Whole genome		chr11	79397485	79404949	Gypsy	0.2929	Centromere
	Chr01	15156092	15167730	Gypsy	1.7977	Whole genome		chr11	79405356	79412771	Gypsy	0.4848	Centromere
	Chr01	15736046	15741101	Copia	2.0776	Whole genome		chr11	79439101	79454062	Gypsy	0.1168	Centromere
	Chr01	17512261	17522479	Gypsy	0.2577	Whole genome		chr11	79444283	79451653	Gypsy	0.1685	Centromere
	Chr01	18084837	18095153	Gypsy	0.0448	Whole genome		chr11	79495454	79509051	unknown	0.4788	Centromere
	Chr01	18223365	18227854	Copia	2.2058	Whole genome		chr11	79503154	79509051	unknown	0.3343	Centromere
	Chr01	18261855	18265500	unknown	1.8109	Whole genome		chr11	79511296	79518618	Gypsy	0.2265	Centromere
	Chr01	18528186	18531822	unknown	1.8142	Whole genome		chr11	79537915	79543711	unknown	0.3843	Centromere
	Chr01	19145262	19149224	unknown	2.2323	Whole genome		chr11	79544251	79551833	Gypsy	0.0584	Centromere
	Chr01	19405047	19416689	Gypsy	0	Whole genome		chr12	53505265	53511151	unknown	0.0478	Centromere
	Chr01	19422459	19434065	Gypsy	0	Whole genome		chr12	53518910	53530397	Gypsy	0.7339	Centromere
	Chr01	19507303	19512010	Copia	0.1239	Whole genome		chr12	53541446	53546816	unknown	0.4433	Centromere
	Chr01	19822967	19828923	unknown	2.7709	Whole genome		chr12	53615870	53623319	Gypsy	0.1206	Centromere
	Chr01	20671935	20683516	unknown	3.0391	Whole genome		chr12	53682988	53690322	Gypsy	0	Centromere
	Chr01	21337883	21342400	unknown	2.6659	Whole genome		chr12	53695490	53709765	Gypsy	2.2	Centromere
	Chr01	22018464	22028878	unknown	1.2286	Whole genome		chr12	53752183	53762131	Gypsy	0.9459	Centromere
	Chr01	22388726	22394814	Copia	2.7615	Whole genome		chr12	53781092	53788401	Gypsy	1.9656	Centromere
	Chr01	22519734	22524431	Copia	0.2492	Whole genome		chr12	53802366	53808313	unknown	0.0963	Centromere
	Chr01	22560064	22565850	Copia	1.3529	Whole genome		chr12	53813434	53820797	Gypsy	0.056	Centromere
	Chr01	22905155	22910796	unknown	1.6609	Whole genome		chr12	53834036	53841366	Gypsy	0.1712	Centromere
	Chr01	24278055	24287945	Gypsy	2.4122	Whole genome		chr12	53855570	53862947	Gypsy	0.0551	Centromere
	Chr01	25743755	25747267	unknown	0.9701	Whole genome		chr12	53870753	53876435	unknown	0.9356	Centromere
	Chr01	26594730	26609788	Copia	2.2052	Whole genome		chr12	53885134	53892503	Gypsy	0.0551	Centromere
	Chr01	26771210	26778202	Copia	2.2904	Whole genome		chr12	53902384	53909765	Gypsy	0	Centromere
	Chr01	26982357	26992598	Gypsy	0.5339	Whole genome		chr12	53917599	53924914	Gypsy	1.2682	Centromere
	Chr01	27413446	27417443	unknown	1.3518	Whole genome		chr12	53966814	53972536	unknown	0.0516	Centromere
	Chr01	27504435	27512506	unknown	2.8338	Whole genome		chr12	54009193	54015365	unknown	1.2458	Centromere
	Chr01	27746670	27750056	Gypsy	1.8367	Whole genome		chr12	54021591	54028968	Gypsy	0	Centromere
	Chr01	27764949	27771590	Gypsy	2.0012	Whole genome		chr12	54046809	54054149	Gypsy	0.1132	Centromere
	Chr01	29129462	29133732	unknown	3.1143	Whole genome		chr12	54088383	54094654	unknown	0.879	Centromere
	Chr01	29136149	29141538	Copia	1.6301	Whole genome		chr12	54096282	54103951	Gypsy	0.1709	Centromere
	Chr01	29931662	29943339	Gypsy	0	Whole genome		chr12	54128014	54135306	Gypsy	0.0569	Centromere
	Chr01	30037298	30048287	Gypsy	2.2583	Whole genome		chr12	54196707	54200537	unknown	0.0776	Centromere
	Chr01	30483642	30502178	Gypsy	1.993	Whole genome		chr12	54232591	54238732	unknown	1.2277	Centromere
	Chr01	30830485	30840786	Gypsy	0.8071	Whole genome		chr12	54243548	54249483	unknown	0.193	Centromere
	Chr01	31123493	31127626	Gypsy	1.0278	Whole genome		chr12	54250135	54257461	Gypsy	0.2285	Centromere
	Chr01	31825968	31828902	unknown	1.1824	Whole genome		chr12	54293489	54308447	Gypsy	0.2341	Centromere
	Chr01	31919841	31925326	Copia	1.6666	Whole genome		chr12	54296950	54304343	Gypsy	0.0551	Centromere
	Chr01	31990600	31997453	unknown	2.8734	Whole genome		chr12	54316207	54327463	Gypsy	0.8586	Centromere
	Chr01	32106015	32116994	Gypsy	0	Whole genome		chr12	54336008	54350771	Gypsy	0	Centromere
	Chr01	32442593	32447717	unknown	1.1696	Whole genome		chr12	54339561	54346941	Gypsy	0	Centromere
	Chr01	32483157	32494823	Gypsy	0	Whole genome		chr12	54354686	54362004	Gypsy	0.1712	Centromere
	Chr01	32752243	32757318	Copia	2.2896	Whole genome		chr12	54364662	54377165	Gypsy	1.0319	Centromere
	Chr01	33220727	33224749	unknown	1.5654	Whole genome		chr12	54381099	54396839	unknown	0.0934	Centromere
	Chr01	33338420	33350007	Gypsy	0.0257	Whole genome		chr12	54408463	54415847	Gypsy	0	Centromere
	Chr01	34520016	34531661	Gypsy	0.0258	Whole genome		chr12	54447890	54458947	Gypsy	0.6192	Centromere
	Chr01	34717213	34728776	Gypsy	0	Whole genome		chr12	54471489	54477347	unknown	0.2405	Centromere
	Chr01	35124173	35136234	Gypsy	0	Whole genome		chr12	54478425	54486819	Gypsy	0.7493	Centromere
	Chr01	35630595	35642173	Gypsy	0.0257	Whole genome		chr12	54498490	54505812	Gypsy	0.1122	Centromere
	Chr01	35854502	35866534	Gypsy	0	Whole genome		chr12	54507852	54513674	unknown	0.3936	Centromere
	Chr01	36231805	36243441	Gypsy	0	Whole genome		chr12	54532929	54540400	Gypsy	0.0603	Centromere
	Chr01	36515991	36527634	Gypsy	0	Whole genome		chr12	54542764	54550138	Gypsy	0	Centromere
	Chr01	37218557	37223605	Gypsy	1.1572	Whole genome		chr12	54575069	54582446	Gypsy	0	Centromere
	Chr01	37278566	37282624	unknown	2.4407	Whole genome		chr12	54602181	54609459	Gypsy	0.5729	Centromere
	Chr01	37556696	37568861	Gypsy	1.8003	Whole genome		chr12	54619062	54626402	Gypsy	0.1704	Centromere
	Chr01	37619044	37631969	Gypsy	1.7064	Whole genome		chr12	54628164	54635546	Gypsy	0.1616	Centromere
	Chr01	37640058	37651388	Gypsy	0	Whole genome		chr12	54666863	54674235	Gypsy	0.0551	Centromere
	Chr01	37660433	37672832	Gypsy	1.9834	Whole genome		chr12	54691289	54698666	Gypsy	0	Centromere
	Chr01	37817958	37822670	Copia	0.1231	Whole genome		chr12	54735545	54742936	Gypsy	0.2733	Centromere
	Chr01	38154419	38164730	Gypsy	0.0449	Whole genome		chr12	54785794	54795509	Gypsy	0.554	Centromere
	Chr01	38471460	38481708	Copia	2.4431	Whole genome		chr12	54798097	54805476	Gypsy	0.0551	Centromere
	Chr01	38551385	38560567	unknown	1.9886	Whole genome		chr12	54806469	54813813	Gypsy	0.2265	Centromere
	Chr01	38875594	38887279	Gypsy	0	Whole genome		chr12	54828820	54836214	Gypsy	0.1637	Centromere
	Chr01	39056948	39068679	Gypsy	0	Whole genome		chr12	54846330	54853711	Gypsy	0.0551	Centromere
	Chr01	39410525	39422165	Gypsy	0	Whole genome		chr12	54918479	54922692	unknown	0.0653	Centromere
	Chr01	39807477	39819128	Gypsy	0	Whole genome		chr12	54973037	54980363	Gypsy	0.168	Centromere
	Chr01	40081865	40093489	Gypsy	0	Whole genome		chr12	54988444	54995836	Gypsy	0.7675	Centromere
	Chr01	40737910	40749582	Gypsy	0	Whole genome		chr12	55005276	55011223	unknown	0.1444	Centromere
	Chr01	41324272	41335911	Gypsy	0	Whole genome		chr12	55017312	55024626	Gypsy	0.0551	Centromere
	Chr01	41907324	41918981	Gypsy	0	Whole genome		chr12	55028488	55032372	unknown	1.0575	Centromere
	Chr01	42659742	42665051	unknown	2.3962	Whole genome		chr12	55036013	55043397	Gypsy	0.3321	Centromere
	Chr01	43868037	43873287	unknown	1.3849	Whole genome		chr12	55114495	55120439	unknown	0.0476	Centromere
	Chr01	45098697	45103549	Copia	0.514	Whole genome		chr12	55142992	55150354	Gypsy	0.2245	Centromere
	Chr01	45686448	45694078	Gypsy	2.1964	Whole genome		chr12	55161131	55169016	Gypsy	1.3557	Centromere
	Chr01	45800476	45810769	Gypsy	0.6825	Whole genome		chr12	55169861	55177110	Gypsy	0.8742	Centromere
	Chr01	46307819	46319362	Gypsy	0	Whole genome		chr12	55223777	55227686	unknown	0.0729	Centromere
	Chr01	46442463	46454156	Gypsy	0	Whole genome		chr13	6075126	6080544	unknown	0.5917	Centromere
	Chr01	47665136	47673533	unknown	4.3599	Whole genome		chr13	6141512	6147464	unknown	0	Centromere
	Chr01	47847001	47860662	Copia	3.0586	Whole genome		chr13	6170995	6185816	Gypsy	0.3016	Centromere
	Chr01	48050611	48063336	Gypsy	0	Whole genome		chr13	6176841	6184251	Gypsy	0.2184	Centromere
	Chr01	48073126	48084135	Gypsy	0.8691	Whole genome		chr13	6251905	6257843	unknown	0.0481	Centromere
	Chr01	48325031	48336682	Gypsy	0	Whole genome		chr13	6266406	6273757	Gypsy	0.9678	Centromere
	Chr01	48507164	48509844	unknown	2.2613	Whole genome		chr13	6281978	6289380	Gypsy	0.3785	Centromere
	Chr01	48528180	48539742	Gypsy	0	Whole genome		chr13	6290973	6298412	Gypsy	0.6961	Centromere
	Chr01	49347807	49360492	Gypsy	0	Whole genome		chr13	6338768	6344890	unknown	0.8436	Centromere
	Chr01	49920089	49925759	Copia	1.8468	Whole genome		chr13	6359543	6366920	Gypsy	0	Centromere
	Chr01	49980050	49988775	Copia	1.9179	Whole genome		chr13	6403784	6411805	Gypsy	0.7426	Centromere
	Chr01	50211522	50223203	Gypsy	0	Whole genome		chr13	6422774	6435838	Gypsy	0.5571	Centromere
	Chr01	50291559	50303217	Gypsy	0	Whole genome		chr13	6426649	6434027	Gypsy	0	Centromere
	Chr01	50794104	50805768	Gypsy	0	Whole genome		chr13	6457461	6463398	unknown	0	Centromere
	Chr01	50807162	50817731	unknown	2.6449	Whole genome		chr13	6468081	6475462	Gypsy	0.6073	Centromere
	Chr01	50923741	50935522	Gypsy	0	Whole genome		chr13	6476091	6483363	Gypsy	0.6262	Centromere
	Chr01	51290965	51298829	Gypsy	2.3758	Whole genome		chr13	6501924	6509294	Gypsy	0	Centromere
	Chr01	51341054	51347006	Gypsy	0	Whole genome		chr13	6520592	6525986	Gypsy	0.6047	Centromere
	Chr01	51365491	51377155	Gypsy	0	Whole genome		chr13	6526867	6540696	Gypsy	1.1231	Centromere
	Chr01	52570980	52582313	Gypsy	0	Whole genome		chr13	6527441	6534374	Gypsy	0.2855	Centromere
	Chr01	53044392	53063542	Gypsy	0.428	Whole genome		chr13	6557418	6563612	unknown	0.4818	Centromere
	Chr01	53085319	53090123	Copia	0.2492	Whole genome		chr13	6575769	6583137	Gypsy	0.8825	Centromere
	Chr01	53105371	53109690	unknown	2.4962	Whole genome		chr13	6596538	6602479	unknown	0	Centromere
	Chr01	53113396	53127411	unknown	2.676	Whole genome		chr13	6615088	6622468	Gypsy	0	Centromere
	Chr01	53746897	53750481	unknown	1.8035	Whole genome		chr13	6659014	6664950	unknown	0.5338	Centromere
	Chr01	54633555	54636413	unknown	1.8982	Whole genome		chr13	6709055	6714293	Gypsy	1.1442	Centromere
	Chr01	54702293	54712242	unknown	3.3355	Whole genome		chr13	6715433	6722311	Gypsy	0.3359	Centromere
	Chr01	54718005	54738563	Gypsy	2.3787	Whole genome		chr13	6765302	6771101	unknown	0.3103	Centromere
	Chr01	55100507	55107060	Gypsy	2.3864	Whole genome		chr13	6795625	6801550	unknown	0.2899	Centromere
	Chr01	55167984	55174028	Copia	2.0579	Whole genome		chr13	6813762	6821141	Gypsy	0.0551	Centromere
	Chr01	55484891	55489622	Copia	0.514	Whole genome		chr13	6833159	6840546	Gypsy	0	Centromere
	Chr01	55559325	55569548	Copia	1.0785	Whole genome		chr13	6840999	6848368	Gypsy	0.056	Centromere
	Chr01	55579910	55588835	unknown	0.5508	Whole genome		chr13	6860611	6873926	Gypsy	0.5523	Centromere
	Chr01	55829347	55831007	Copia	0.9537	Whole genome		chr13	6866139	6872100	unknown	0.3347	Centromere
	Chr01	55935525	55940834	Copia	1.6543	Whole genome		chr13	6879753	6886801	Gypsy	0.2737	Centromere
	Chr01	56700703	56711241	Gypsy	0.0142	Whole genome		chr13	6914752	6920621	unknown	0.4415	Centromere
	Chr01	57251264	57266173	Copia	2.3491	Whole genome		chr13	7698351	7709697	Gypsy	0.1254	Centromere
	Chr01	57511134	57516716	unknown	2.3668	Whole genome		chr13	7828099	7836147	Gypsy	0.0889	Centromere
	Chr01	57563528	57573660	Gypsy	0.5302	Whole genome		chr13	8025030	8044037	Gypsy	0.0166	Centromere
	Chr01	57742323	57756123	Gypsy	1.8249	Whole genome		chr13	8028576	8037735	unknown	0.0353	Centromere
	Chr01	58422765	58427339	Gypsy	1.5788	Whole genome		chr13	8291289	8301422	Gypsy	0.0469	Centromere
	Chr01	58781108	58799303	Gypsy	1.5037	Whole genome		chr13	8435809	8445329	unknown	0.0283	Centromere
	Chr01	59023748	59035423	Gypsy	0	Whole genome		chr13	8975903	8988497	Gypsy	1.6275	Centromere
	Chr01	59087824	59092800	Copia	1.754	Whole genome		chr13	9102094	9110949	Gypsy	1.768	Centromere
	Chr01	59143016	59146531	unknown	0.6263	Whole genome		chr13	9265672	9271307	unknown	0.9948	Centromere
	Chr01	59330044	59334953	Copia	0	Whole genome		chr13	9271505	9279598	Gypsy	1.2606	Centromere
	Chr01	59640485	59652239	unknown	1.9061	Whole genome		chr13	9280596	9290727	Gypsy	0.6909	Centromere
	Chr01	59971554	59983181	Gypsy	0	Whole genome		chr13	9291841	9299188	Gypsy	1.068	Centromere
	Chr01	61902151	61909648	Gypsy	1.7373	Whole genome		chr13	9338479	9344422	unknown	0.145	Centromere
	Chr01	62026652	62030173	unknown	1.685	Whole genome		chr13	9404843	9412196	Gypsy	1.9811	Centromere
	Chr01	62526729	62535593	unknown	2.1443	Whole genome		chr13	9505440	9511130	unknown	1.1351	Centromere
	Chr01	62611384	62621070	Copia	1.9336	Whole genome		chr13	9530442	9536383	unknown	1.0186	Centromere
	Chr01	62650919	62668671	Gypsy	2.0905	Whole genome		chr13	9557323	9563144	unknown	1.1108	Centromere
	Chr01	62685886	62690734	Copia	0.2542	Whole genome		chr13	9821879	9832194	Gypsy	1.4887	Centromere
	Chr01	62770308	62781521	unknown	1.9206	Whole genome		chr13	9871623	9878963	Gypsy	0.6828	Centromere
	Chr01	62820585	62825875	unknown	3.5105	Whole genome		chr13	9980823	9989287	Gypsy	1.2241	Centromere
	Chr01	62978071	62981670	unknown	2.9006	Whole genome		chr13	10011467	10020348	Gypsy	1.4099	Centromere
	Chr01	63132407	63137191	Copia	0	Whole genome		chr13	10208610	10215949	Gypsy	0.2809	Centromere
	Chr01	63164739	63175929	unknown	4.2112	Whole genome		chr13	10294436	10312612	Gypsy	1.546	Centromere
	Chr01	63781271	63785360	unknown	2.0923	Whole genome		chr13	10301671	10310065	Gypsy	0.6958	Centromere
	Chr01	63845650	63856197	Gypsy	0.0568	Whole genome		chr13	10508029	10518607	Gypsy	2.2988	Centromere
	Chr01	63981413	63993071	Gypsy	0	Whole genome		chr13	10547507	10560149	Gypsy	2.4529	Centromere
	Chr01	64072551	64078677	Copia	3.0645	Whole genome		chr13	10579678	10589412	Gypsy	0.2238	Centromere
	Chr01	65435591	65453119	Gypsy	2.3221	Whole genome		chr13	10605613	10612874	Gypsy	0.3929	Centromere
	Chr01	65952037	65960038	unknown	3.8429	Whole genome		chr13	10627663	10634360	unknown	0.4818	Centromere
	Chr01	66060768	66072889	Gypsy	0	Whole genome		chr13	10636285	10644442	unknown	0.4359	Centromere
	Chr01	66443344	66449314	Copia	2.601	Whole genome		chr13	10650948	10656861	unknown	0.1472	Centromere
	Chr01	67044277	67054569	Gypsy	0.4536	Whole genome		chr13	10673075	10680662	Gypsy	0.1112	Centromere
	Chr01	68009687	68015385	Copia	3.6218	Whole genome		chr13	10685668	10695636	unknown	0.8709	Centromere
	Chr01	68451701	68455293	unknown	3.7093	Whole genome		chr13	10695956	10710687	Gypsy	0.5061	Centromere
	Chr01	68621883	68627208	unknown	2.104	Whole genome		chr13	10698167	10705558	Gypsy	0.0556	Centromere
	Chr01	70619504	70625424	unknown	3.2887	Whole genome		chr13	10711529	10717024	Gypsy	0.5515	Centromere
	Chr01	73615938	73619525	unknown	1.9902	Whole genome		chr13	10738355	10745723	Gypsy	1.2384	Centromere
	Chr01	73947256	73957229	Gypsy	1.1345	Whole genome		chr13	10746174	10751980	unknown	0.4603	Centromere
	Chr01	74223312	74227372	Gypsy	2.8027	Whole genome		chr13	10757076	10770234	Gypsy	0.3518	Centromere
	Chr01	74787505	74797413	Gypsy	3.6199	Whole genome		chr13	10762044	10767638	unknown	0.4981	Centromere
	Chr01	75492233	75507312	Gypsy	1.566	Whole genome		chr13	10790197	10797589	Gypsy	0.2209	Centromere
	Chr01	76456210	76468947	Gypsy	0	Whole genome		chr13	10799339	10806706	Gypsy	0.7934	Centromere
	Chr01	77185431	77198141	Gypsy	0	Whole genome		chr13	10834037	10841311	Gypsy	0.3917	Centromere
	Chr01	79262456	79274141	Gypsy	0.0257	Whole genome		chr2	60624645	60633952	Gypsy	0.629	Centromere
	Chr01	79964652	79977290	Gypsy	0	Whole genome		chr2	60638234	60645562	Gypsy	0.3889	Centromere
	Chr01	81442368	81448664	Copia	3.4287	Whole genome		chr2	60657359	60664734	Gypsy	0.1103	Centromere
	Chr01	81903384	81909506	Copia	3.251	Whole genome		chr2	60666841	60671001	unknown	0	Centromere
	Chr01	82564335	82569609	unknown	1.5787	Whole genome		chr2	60709506	60716879	Gypsy	0.0551	Centromere
	Chr01	82755411	82767542	Gypsy	0	Whole genome		chr2	60753863	60759760	unknown	0.8687	Centromere
	Chr01	82976800	82982074	Gypsy	1.6283	Whole genome		chr2	60791306	60806086	Gypsy	0.109	Centromere
	Chr01	83336670	83338261	Copia	1.914	Whole genome		chr2	60795538	60802913	Gypsy	0	Centromere
	Chr01	83576365	83584249	Gypsy	3.0463	Whole genome		chr2	60825856	60829915	unknown	0	Centromere
	Chr01	83624247	83630950	unknown	2.3461	Whole genome		chr2	60887618	60893451	unknown	0.4427	Centromere
	Chr01	83961902	83970513	Gypsy	2.7349	Whole genome		chr2	60912424	60925641	Gypsy	0.3368	Centromere
	Chr01	84781802	84785346	unknown	1.5388	Whole genome		chr2	60948307	60955221	Gypsy	0.2348	Centromere
	Chr01	84822566	84827410	Copia	0	Whole genome		chr2	60982318	60990544	Gypsy	0.7099	Centromere
	Chr01	84930181	84934856	Copia	1.7555	Whole genome		chr2	61008598	61014469	unknown	0.4885	Centromere
	Chr01	85416885	85428921	Gypsy	0	Whole genome		chr2	61023563	61035651	Gypsy	0.6064	Centromere
	Chr01	86472138	86479032	unknown	2.5239	Whole genome		chr2	61045042	61052034	unknown	0.2561	Centromere
	Chr01	87104178	87109540	Gypsy	2.2705	Whole genome		chr2	61066972	61070384	unknown	0.7767	Centromere
	Chr01	87794731	87800508	Gypsy	1.2863	Whole genome		chr2	61118621	61124489	unknown	0.486	Centromere
	Chr01	87921475	87925143	unknown	1.4426	Whole genome		chr2	61176660	61183860	Gypsy	0.5861	Centromere
	Chr01	88015260	88025564	Gypsy	0	Whole genome		chr2	61185336	61200262	Gypsy	0.6873	Centromere
	Chr01	88150810	88168626	Gypsy	1.7609	Whole genome		chr2	61187290	61194559	Gypsy	0.5662	Centromere
	Chr01	89129787	89135269	Copia	2.5025	Whole genome		chr2	61209521	61216921	Gypsy	0.325	Centromere
	Chr01	89738878	89745597	unknown	2.4846	Whole genome		chr2	61243568	61248953	Gypsy	0	Centromere
	Chr01	90010068	90021755	Gypsy	0	Whole genome		chr2	61264998	61276879	Gypsy	0.8888	Centromere
	Chr01	90186781	90198371	Gypsy	0	Whole genome		chr2	61270759	61276879	unknown	0.4327	Centromere
	Chr01	90282445	90289498	Copia	2.7344	Whole genome		chr2	61283912	61291248	Gypsy	0.5662	Centromere
	Chr01	90495969	90500567	Copia	2.185	Whole genome		chr2	61358800	61366088	Gypsy	0.0581	Centromere
	Chr01	91460272	91478113	Gypsy	1.8167	Whole genome		chr2	61382726	61390109	Gypsy	0.0549	Centromere
	Chr01	91685661	91697332	Gypsy	0.0258	Whole genome		chr2	61412859	61420255	Gypsy	0.1103	Centromere
	Chr01	92418298	92430047	Gypsy	0	Whole genome		chr2	61435421	61441267	unknown	0.2529	Centromere
	Chr01	92911290	92919517	Copia	2.831	Whole genome		chr2	61492465	61507398	Gypsy	0.0583	Centromere
	Chr01	93093112	93098629	unknown	1.6799	Whole genome		chr2	61493975	61501378	Gypsy	0.1103	Centromere
	Chr01	93751257	93754904	unknown	1.8754	Whole genome		chr2	61548158	61555510	Gypsy	0.5017	Centromere
	Chr01	93805354	93816983	Gypsy	0	Whole genome		chr2	61623461	61628008	unknown	0.9863	Centromere
	Chr01	95146326	95157970	Gypsy	0	Whole genome		chr2	61696105	61703439	Gypsy	0.1707	Centromere
	Chr01	95244565	95249656	unknown	2.2615	Whole genome		chr2	61720028	61727429	Gypsy	0.1637	Centromere
	Chr01	95457133	95468781	Gypsy	0	Whole genome		chr2	61829366	61836738	Gypsy	0.3345	Centromere
	Chr01	95924883	95930399	Copia	4.2312	Whole genome		chr2	61847517	61854904	Gypsy	0.1655	Centromere
	Chr01	96620039	96631666	Gypsy	0	Whole genome		chr2	61861432	61867228	unknown	0.4343	Centromere
	Chr01	96665336	96676921	Gypsy	0	Whole genome		chr2	61906210	61913582	Gypsy	0.1677	Centromere
	Chr01	97453788	97459306	Copia	2.183	Whole genome		chr2	61968173	61975523	Gypsy	0.2851	Centromere
	Chr01	98121404	98130148	unknown	0.1203	Whole genome		chr2	62017284	62023152	unknown	0.8358	Centromere
	Chr01	98129508	98133016	unknown	0.3016	Whole genome		chr2	62212351	62218256	unknown	0.5887	Centromere
	Chr01	98154725	98161291	unknown	0.3979	Whole genome		chr2	62236111	62243500	Gypsy	1.2961	Centromere
	Chr01	98404179	98419820	unknown	2.3169	Whole genome		chr2	62312593	62318972	unknown	1.3813	Centromere
	Chr01	98571588	98576504	unknown	2.6384	Whole genome		chr3	33292242	33297999	unknown	0	Centromere
	Chr01	98686482	98695686	Gypsy	2.546	Whole genome		chr3	33372325	33385095	Gypsy	0.5159	Centromere
	Chr01	99779119	99790756	Gypsy	0	Whole genome		chr3	33377347	33383344	unknown	0.0627	Centromere
	Chr01	100285215	100296871	Gypsy	0	Whole genome		chr3	33391467	33397223	unknown	0	Centromere
	Chr01	100473853	100485497	Gypsy	0	Whole genome		chr3	33415983	33430366	Gypsy	0.4028	Centromere
	Chr01	100869343	100880994	Gypsy	0	Whole genome		chr3	33423777	33429555	unknown	0.3853	Centromere
	Chr01	100995466	101007187	Gypsy	1.6614	Whole genome		chr3	33432766	33447180	Gypsy	1.7226	Centromere
	Chr01	101768149	101771392	unknown	2.2116	Whole genome		chr3	33451096	33458513	Gypsy	0.7631	Centromere
	Chr01	101854362	101867069	Gypsy	0	Whole genome		chr3	33487309	33494682	Gypsy	0	Centromere
	Chr01	108209315	108212857	unknown	2.3182	Whole genome		chr3	33529927	33537304	Gypsy	0.1648	Centromere
	Chr01	109168900	109180237	Gypsy	0	Whole genome		chr3	33553397	33565156	unknown	0.3746	Centromere
	Chr01	109371029	109383054	Gypsy	0	Whole genome		chr3	33556462	33562351	unknown	0.1915	Centromere
	Chr01	109696989	109709710	Gypsy	0	Whole genome		chr3	33566664	33573592	unknown	1.2249	Centromere
	Chr01	110000639	110012293	Gypsy	0	Whole genome		chr3	33587614	33593355	unknown	0.9943	Centromere
	Chr01	110669165	110677929	unknown	3.3975	Whole genome		chr3	33608259	33615658	Gypsy	0.0551	Centromere
	Chr01	112492673	112497392	Copia	1.3316	Whole genome		chr3	33624819	33632272	Gypsy	0	Centromere
	Chr01	113504846	113516523	Gypsy	0	Whole genome		chr3	33639841	33645760	unknown	0.3734	Centromere
	Chr01	114640436	114651998	Gypsy	0	Whole genome		chr3	33664501	33675225	Gypsy	0.567	Centromere
	Chr01	116030071	116036339	Copia	1.2083	Whole genome		chr3	33696249	33709524	Gypsy	0.0551	Centromere
	Chr01	117721128	117731681	Gypsy	0.1567	Whole genome		chr3	33702236	33708130	unknown	0	Centromere
	Chr01	117892985	117896333	unknown	1.4671	Whole genome		chr3	33717761	33725135	Gypsy	0.8374	Centromere
	Chr01	118165582	118171549	Copia	2.1715	Whole genome		chr3	33745591	33752979	Gypsy	0.1103	Centromere
	Chr01	118640046	118644148	unknown	1.6443	Whole genome		chr3	33763266	33770603	Gypsy	0.1709	Centromere
	Chr01	119174012	119185676	Gypsy	0	Whole genome		chr3	33770689	33778063	Gypsy	0	Centromere
	Chr01	120792263	120804946	Gypsy	0	Whole genome		chr3	33800216	33806162	unknown	0.0966	Centromere
	Chr01	120927618	120932198	Copia	1.5892	Whole genome		chr3	33817709	33825041	Gypsy	0.0569	Centromere
	Chr01	121160085	121166905	Copia	3.555	Whole genome		chr3	33859479	33866867	Gypsy	0.0548	Centromere
	Chr01	121491678	121503328	Gypsy	0	Whole genome		chr3	33872313	33878189	unknown	0.6568	Centromere
	Chr01	122908492	122920120	Gypsy	0	Whole genome		chr3	33903499	33910896	Gypsy	0.2206	Centromere
	Chr01	122960334	122970640	Gypsy	0	Whole genome		chr3	33923282	33930743	Gypsy	0.2422	Centromere
	Chr01	123463086	123474773	Gypsy	0	Whole genome		chr3	33932026	33939413	Gypsy	0.6047	Centromere
	Chr01	123972517	123985199	Gypsy	0	Whole genome		chr3	33948416	33955741	Gypsy	0.2851	Centromere
	Chr01	124683394	124695042	Gypsy	0	Whole genome		chr3	33985946	33993267	Gypsy	0.172	Centromere
	Chr01	126196997	126204894	Gypsy	2.5416	Whole genome		chr3	33994633	34001974	Gypsy	0.2288	Centromere
	Chr01	126383800	126388002	unknown	1.2262	Whole genome		chr3	34003968	34011753	unknown	0.7777	Centromere
	Chr01	126443766	126455949	Gypsy	0	Whole genome		chr3	34014956	34022268	Gypsy	0.0569	Centromere
	Chr01	126459626	126471297	Gypsy	0.0257	Whole genome		chr3	34025569	34031471	unknown	0.0952	Centromere
	Chr01	127288519	127300686	Gypsy	0.0257	Whole genome		chr3	34032034	34039412	Gypsy	0.3872	Centromere
	Chr01	128749614	128762321	Gypsy	0	Whole genome		chr3	34048916	34056290	Gypsy	0	Centromere
	Chr01	129882205	129885804	unknown	1.8922	Whole genome		chr3	34077205	34084580	Gypsy	0.1104	Centromere
	Chr01	132207564	132226359	Gypsy	0.3699	Whole genome		chr3	34088020	34095388	Gypsy	0.1637	Centromere
	Chr01	132288684	132299138	Gypsy	0.5137	Whole genome		chr3	34101510	34108886	Gypsy	0.1103	Centromere
	Chr01	132835373	132847021	Gypsy	0.0257	Whole genome		chr3	34151044	34158393	Gypsy	0	Centromere
	Chr01	133135099	133142827	Gypsy	2.389	Whole genome		chr3	34165524	34176132	unknown	1.5287	Centromere
	Chr01	133396505	133408573	Gypsy	0	Whole genome		chr3	34173669	34176132	unknown	1.5465	Centromere
	Chr01	137182001	137193649	Gypsy	0	Whole genome		chr3	34190955	34198333	Gypsy	0	Centromere
	Chr01	137370380	137382502	Gypsy	0	Whole genome		chr3	34216441	34223784	Gypsy	0.6982	Centromere
	Chr01	138028910	138034218	Gypsy	3.1473	Whole genome		chr3	34235343	34242846	Gypsy	0.5098	Centromere
	Chr01	138545791	138558505	Gypsy	0	Whole genome		chr3	34260354	34267729	Gypsy	0	Centromere
	Chr01	139278854	139283867	Copia	1.4796	Whole genome		chr3	34283872	34291218	Gypsy	0	Centromere
	Chr01	139695766	139708494	Gypsy	0	Whole genome		chr3	34305661	34313828	Gypsy	0.1133	Centromere
	Chr01	140246852	140257382	Gypsy	0.2723	Whole genome		chr3	34313120	34320497	Gypsy	0	Centromere
	Chr01	140579156	140591318	Gypsy	0.0258	Whole genome		chr3	34333916	34341906	Gypsy	0.4005	Centromere
	Chr01	140615876	140620066	Copia	1.4073	Whole genome		chr3	34365594	34372984	Gypsy	0.2209	Centromere
	Chr01	140785289	140798015	Gypsy	0	Whole genome		chr3	34398257	34405650	Gypsy	0.1103	Centromere
	Chr01	143149535	143162254	Gypsy	0	Whole genome		chr3	34416025	34423476	Gypsy	0.0603	Centromere
	Chr01	143179301	143190953	Gypsy	0	Whole genome		chr3	34425555	34432931	Gypsy	0	Centromere
	Chr01	144014556	144019142	Copia	0.1587	Whole genome		chr3	34450724	34458098	Gypsy	0	Centromere
	Chr01	144827399	144839052	Gypsy	0	Whole genome		chr3	34479066	34486481	Gypsy	0	Centromere
	Chr01	144925524	144938265	Gypsy	0.0256	Whole genome		chr3	34522873	34530208	Gypsy	0.2813	Centromere
	Chr01	145513992	145525638	Gypsy	0	Whole genome		chr3	34541062	34547209	unknown	0.4615	Centromere
	Chr01	146332781	146337004	unknown	1.581	Whole genome		chr3	34552239	34558239	unknown	0.7856	Centromere
	Chr01	147085102	147095452	unknown	3.645	Whole genome		chr3	34564263	34571635	Gypsy	0	Centromere
	Chr01	147819520	147822194	Copia	1.3237	Whole genome		chr3	34587856	34593756	unknown	0.3347	Centromere
	Chr01	148157213	148161630	unknown	1.5228	Whole genome		chr3	34593773	34600695	Gypsy	1.0784	Centromere
	Chr01	149055208	149067898	Gypsy	0	Whole genome		chr3	34619726	34626946	Gypsy	0.5476	Centromere
	Chr01	149467803	149472257	unknown	3.3278	Whole genome		chr3	34635535	34642912	Gypsy	0.3344	Centromere
	Chr01	152747520	152759209	Gypsy	0	Whole genome		chr3	34665520	34671182	unknown	0	Centromere
	Chr01	153756509	153769256	Gypsy	0	Whole genome		chr3	34714377	34721751	Gypsy	0	Centromere
	Chr01	155298060	155301663	Copia	2.9351	Whole genome		chr3	34732583	34739474	Gypsy	0.0545	Centromere
	Chr01	156744803	156749038	unknown	1.8425	Whole genome		chr3	34759542	34774391	Gypsy	0.0603	Centromere
	Chr01	156844599	156848605	Gypsy	3.0392	Whole genome		chr3	34761240	34768622	Gypsy	0	Centromere
	Chr01	157373808	157377153	Copia	1.7979	Whole genome		chr3	34792754	34800090	Gypsy	0.1714	Centromere
	Chr01	157761701	157771546	Gypsy	1.5544	Whole genome		chr3	34838032	34845393	Gypsy	0.3414	Centromere
	Chr01	158090463	158103197	Gypsy	0	Whole genome		chr4	71972259	71979631	Gypsy	0	Centromere
	Chr01	159240161	159244994	Copia	0	Whole genome		chr4	71980906	71988366	Gypsy	0.0603	Centromere
	Chr01	162024252	162027653	unknown	2.7301	Whole genome		chr4	72080748	72095450	Gypsy	1.8552	Centromere
	Chr01	162948088	162957799	Gypsy	3.1118	Whole genome		chr4	72085060	72092446	Gypsy	0.0551	Centromere
	Chr01	163414289	163427009	Gypsy	0	Whole genome		chr4	72144680	72150624	unknown	0	Centromere
	Chr01	163667045	163674401	Gypsy	1.6913	Whole genome		chr4	72167290	72174639	Gypsy	0.713	Centromere
	Chr01	163698339	163703692	Copia	2.5175	Whole genome		chr4	72185496	72192874	Gypsy	0.3958	Centromere
	Chr01	164311264	164324006	Gypsy	0	Whole genome		chr4	72199980	72205092	unknown	0.9247	Centromere
	Chr01	164545776	164558440	Gypsy	1.3623	Whole genome		chr4	72216066	72221773	unknown	0.6461	Centromere
	Chr01	164628674	164638263	Gypsy	2.6288	Whole genome		chr4	72232598	72239939	Gypsy	0.2281	Centromere
	Chr01	164898161	164902187	unknown	1.6348	Whole genome		chr4	72247698	72255083	Gypsy	0	Centromere
	Chr01	165146880	165150633	unknown	3.0963	Whole genome		chr4	72287948	72295334	Gypsy	0.0552	Centromere
	Chr01	166335585	166345846	Gypsy	2.0679	Whole genome		chr4	72319476	72326859	Gypsy	1.2961	Centromere
	Chr01	166629057	166635166	Gypsy	3.2236	Whole genome		chr4	72327821	72341099	Gypsy	0.1717	Centromere
	Chr01	168266820	168278476	Gypsy	0	Whole genome		chr4	72331970	72337908	unknown	0	Centromere
	Chr01	168494285	168500003	Gypsy	0.7063	Whole genome		chr4	72344556	72351930	Gypsy	0	Centromere
	Chr01	168525247	168529488	unknown	2.4991	Whole genome		chr4	72381341	72388814	Gypsy	0.0603	Centromere
	Chr01	168598005	168610737	Gypsy	0	Whole genome		chr4	72395322	72402638	Gypsy	0.2238	Centromere
	Chr01	168747462	168759090	Gypsy	0.0774	Whole genome		chr4	72444710	72452080	Gypsy	0.5017	Centromere
	Chr01	170427341	170434454	unknown	1.6114	Whole genome		chr4	72469480	72475277	unknown	0	Centromere
	Chr01	170823769	170836528	Gypsy	0	Whole genome		chr4	72481918	72489310	Gypsy	0.2765	Centromere
	Chr01	171741602	171747548	unknown	4.0161	Whole genome		chr4	72570979	72578316	Gypsy	0.6818	Centromere
	Chr01	172086241	172098977	Gypsy	0	Whole genome		chr4	72581143	72585310	unknown	0.6461	Centromere
	Chr01	172399311	172409373	Gypsy	0.6349	Whole genome		chr4	72613269	72619148	unknown	0.4904	Centromere
	Chr01	172679451	172685582	Copia	2.0495	Whole genome		chr4	72624729	72632025	Gypsy	0.4016	Centromere
	Chr01	173746531	173759259	Gypsy	0	Whole genome		chr4	72653479	72668303	Gypsy	0.5434	Centromere
	Chr01	173834976	173846967	unknown	4.1442	Whole genome		chr4	72727515	72734871	Gypsy	0.2721	Centromere
	Chr01	173998039	174010699	Gypsy	0	Whole genome		chr4	72741433	72754657	Gypsy	1.27	Centromere
	Chr01	174174045	174179611	unknown	2.3422	Whole genome		chr4	72747305	72753224	unknown	0.8397	Centromere
	Chr01	174817180	174824235	Copia	2.5099	Whole genome		chr4	72771954	72777825	unknown	0.7426	Centromere
	Chr01	175409378	175421009	Gypsy	0	Whole genome		chr4	72805193	72811119	unknown	0.287	Centromere
	Chr01	176515713	176528455	Gypsy	0	Whole genome		chr4	72833921	72841247	Gypsy	0.4514	Centromere
	Chr01	176840556	176858580	unknown	1.673	Whole genome		chr4	72905276	72912545	Gypsy	0.7923	Centromere
	Chr01	178771458	178774846	unknown	1.2894	Whole genome		chr4	72965896	72977963	unknown	1.008	Centromere
	Chr01	178921133	178938007	unknown	1.6759	Whole genome		chr4	72981464	72988789	Gypsy	0.9333	Centromere
	Chr01	179678703	179689348	unknown	4.4089	Whole genome		chr4	72989981	72997491	Gypsy	0.0596	Centromere
	Chr01	179904069	179910047	Copia	1.9812	Whole genome		chr4	73012190	73022308	Gypsy	1.3391	Centromere
	Chr01	180088672	180100600	Gypsy	0.1395	Whole genome		chr4	73084544	73090521	unknown	0.6303	Centromere
	Chr01	180261644	180267183	Gypsy	1.011	Whole genome		chr4	73092224	73096798	unknown	0.8219	Centromere
	Chr01	180293211	180299292	unknown	2.0115	Whole genome		chr4	73101053	73105074	unknown	0.5441	Centromere
	Chr01	181299733	181311870	Gypsy	0	Whole genome		chr4	73168999	73174159	unknown	0.8427	Centromere
	Chr01	182361253	182372918	Gypsy	0	Whole genome		chr4	73273222	73279085	unknown	1.3454	Centromere
	Chr01	183530956	183538445	Gypsy	2.6253	Whole genome		chr4	73302267	73309881	Gypsy	0.39	Centromere
	Chr01	184039693	184047628	Copia	0.8184	Whole genome		chr4	73331953	73337876	unknown	1.0694	Centromere
	Chr01	184111586	184117989	unknown	2.6021	Whole genome		chr4	73372780	73378655	unknown	0.9271	Centromere
	Chr01	185243526	185251516	Gypsy	3.8464	Whole genome		chr4	73394061	73399960	unknown	0.4981	Centromere
	Chr01	185334075	185346779	Gypsy	0	Whole genome		chr5	74357097	74362878	unknown	0.4867	Centromere
	Chr01	185499859	185511513	Gypsy	0	Whole genome		chr5	74363680	74378401	Gypsy	1.0034	Centromere
	Chr01	185580672	185593371	Gypsy	0	Whole genome		chr5	74365510	74372892	Gypsy	0.1103	Centromere
	Chr01	185609684	185622371	Gypsy	0	Whole genome		chr5	74449069	74455956	unknown	3.201	Centromere
	Chr01	185678111	185691704	Gypsy	3.8297	Whole genome		chr5	74495229	74499660	unknown	0.6234	Centromere
	Chr01	186693776	186704122	Gypsy	2.1597	Whole genome		chr5	74519992	74527301	Gypsy	0.1677	Centromere
	Chr01	186808195	186818490	Gypsy	2.0614	Whole genome		chr5	74544163	74551495	Gypsy	0	Centromere
	Chr01	187435363	187448092	Gypsy	0	Whole genome		chr5	74557766	74561810	unknown	1.2487	Centromere
	Chr01	187705917	187718645	Gypsy	0	Whole genome		chr5	74597759	74605131	Gypsy	0.4462	Centromere
	Chr01	187808070	187817891	Gypsy	3.1354	Whole genome		chr5	74622219	74628230	unknown	0	Centromere
	Chr01	188151477	188164213	Gypsy	0	Whole genome		chr5	74629576	74634335	Gypsy	0.2285	Centromere
	Chr01	188302697	188315429	Gypsy	0	Whole genome		chr5	74639390	74646741	Gypsy	0.4361	Centromere
	Chr01	188385702	188398409	Gypsy	0	Whole genome		chr5	74655353	74662725	Gypsy	0	Centromere
	Chr01	188581622	188589982	Gypsy	3.9887	Whole genome		chr5	74665014	74672398	Gypsy	0	Centromere
	Chr01	189773059	189777864	Copia	0	Whole genome		chr5	74675913	74689003	Gypsy	0.562	Centromere
	Chr01	190173837	190178073	unknown	2.0468	Whole genome		chr5	74678593	74685977	Gypsy	0	Centromere
	Chr01	190203067	190209179	unknown	2.5908	Whole genome		chr5	74706974	74714367	Gypsy	0	Centromere
	Chr01	190701032	190704559	unknown	2.398	Whole genome		chr5	74739856	74754603	Gypsy	0.1115	Centromere
	Chr01	191242170	191251584	Copia	1.6874	Whole genome		chr5	74744669	74752038	Gypsy	0.0558	Centromere
	Chr01	191277111	191287406	Gypsy	0.06	Whole genome		chr5	74759775	74765709	unknown	0.0481	Centromere
	Chr01	191425078	191435612	Gypsy	0.0285	Whole genome		chr5	74782688	74788510	unknown	0.5338	Centromere
	Chr01	191475085	191485359	Gypsy	0.0752	Whole genome		chr5	74793130	74800477	Gypsy	0.7933	Centromere
	Chr01	191682384	191686932	Copia	2.0156	Whole genome		chr5	74801681	74809158	Gypsy	0.1168	Centromere
	Chr01	192401860	192412188	Gypsy	0.0892	Whole genome		chr5	74809914	74815744	unknown	0.6883	Centromere
	Chr01	192476831	192481147	Copia	1.1203	Whole genome		chr5	74816397	74823760	Gypsy	0	Centromere
	Chr01	192507303	192517603	Gypsy	0.015	Whole genome		chr5	74832101	74839323	Gypsy	0.8151	Centromere
	Chr01	192659890	192677911	Gypsy	1.9577	Whole genome		chr5	74870816	74876705	unknown	0.1861	Centromere
	Chr01	192703751	192718899	Gypsy	1.7158	Whole genome		chr5	74884071	74899411	Gypsy	0.8954	Centromere
	Chr01	193299781	193305075	Gypsy	1.5925	Whole genome		chr5	74931742	74935237	unknown	1.6923	Centromere
	Chr01	193432640	193444184	Gypsy	0	Whole genome		chr5	74948978	74953982	unknown	1.4804	Centromere
	Chr01	193669534	193677152	Gypsy	1.3012	Whole genome		chr5	74962810	74970191	Gypsy	0	Centromere
	Chr01	193951749	193956379	Gypsy	0.7061	Whole genome		chr5	74976737	74984115	Gypsy	0.1637	Centromere
	Chr01	194262625	194267004	unknown	2.3039	Whole genome		chr5	74985872	74993245	Gypsy	0	Centromere
	Chr01	194348459	194355409	Gypsy	2.4896	Whole genome		chr5	75022921	75028874	unknown	0.1444	Centromere
	Chr01	194713772	194725370	Gypsy	0	Whole genome		chr5	75078677	75084601	unknown	0.48	Centromere
	Chr01	195058756	195062067	unknown	2.3529	Whole genome		chr5	75102796	75110170	Gypsy	0.1103	Centromere
	Chr01	196127597	196136948	Gypsy	2.7246	Whole genome		chr5	75110768	75136942	Gypsy	1.5177	Centromere
	Chr01	196592087	196596424	Copia	1.94	Whole genome		chr5	75117872	75131187	Gypsy	0.0558	Centromere
	Chr01	197216904	197235975	Gypsy	0.4831	Whole genome		chr5	75120942	75126887	unknown	0.0481	Centromere
	Chr01	197402830	197416701	Gypsy	2.1354	Whole genome		chr5	75147549	75154903	Gypsy	0.056	Centromere
	Chr01	198180443	198193619	Gypsy	1.594	Whole genome		chr5	75156173	75162025	unknown	0.5468	Centromere
	Chr01	198796637	198804414	Gypsy	2.1661	Whole genome		chr5	75192338	75207090	Gypsy	0.3414	Centromere
	Chr01	199109180	199114428	Gypsy	1.0154	Whole genome		chr5	75195865	75203246	Gypsy	0	Centromere
	Chr01	199512159	199515615	unknown	0.6089	Whole genome		chr5	75208709	75216018	Gypsy	0.8254	Centromere
	Chr01	199764621	199769423	Copia	0.2492	Whole genome		chr5	75217042	75230310	Gypsy	0.0956	Centromere
	Chr01	200551760	200566587	Gypsy	1.7317	Whole genome		chr5	75219417	75226791	Gypsy	0	Centromere
	Chr01	200839412	200848864	Copia	2.1797	Whole genome		chr5	75243471	75252690	Gypsy	0.3179	Centromere
	Chr01	201210158	201216109	Gypsy	0.4883	Whole genome		chr5	75297829	75305198	Gypsy	0.0551	Centromere
	Chr01	201352870	201358085	Copia	2.9546	Whole genome		chr5	75352470	75359857	Gypsy	0	Centromere
	Chr01	201840040	201845335	Copia	0.5469	Whole genome		chr5	75381996	75389356	Gypsy	0.056	Centromere
	Chr01	201888100	201892885	Copia	2.2525	Whole genome		chr5	75407095	75418532	unknown	0.2874	Centromere
	Chr01	203107087	203111757	Copia	0.9605	Whole genome		chr5	75412193	75417667	unknown	0.1907	Centromere
	Chr01	203369550	203390352	Gypsy	1.6203	Whole genome		chr5	75419500	75427970	unknown	0.1987	Centromere
	Chr01	203496441	203510271	unknown	1.4073	Whole genome		chr5	75440436	75447795	Gypsy	0.2242	Centromere
	Chr01	205847238	205857929	Gypsy	0.9762	Whole genome		chr5	75460748	75471785	Gypsy	0.9333	Centromere
	Chr01	205932931	205943251	Gypsy	0.0448	Whole genome		chr5	75521156	75527102	unknown	0.1432	Centromere
	Chr01	207725190	207728737	unknown	1.7716	Whole genome		chr5	75632161	75638079	unknown	0	Centromere
	Chr01	207924029	207933362	Copia	2.5531	Whole genome		chr5	75693521	75704526	Gypsy	1.3046	Centromere
	Chr01	209099530	209104290	Copia	0	Whole genome		chr5	75775729	75783113	Gypsy	0.7233	Centromere
	Chr01	209109880	209115074	Gypsy	1.5612	Whole genome		chr5	75794163	75800134	unknown	0.0468	Centromere
	Chr01	210477493	210487802	Gypsy	0.165	Whole genome		chr5	75832082	75845331	Gypsy	0.0551	Centromere
	Chr01	210734435	210740934	Copia	3.7153	Whole genome		chr5	75833401	75839268	unknown	0	Centromere
	Chr01	210752997	210771832	Gypsy	0	Whole genome		chr6	97395749	97401592	unknown	0.6287	Centromere
	Chr01	211250884	211263646	Gypsy	0	Whole genome		chr6	97403691	97411006	Gypsy	0.825	Centromere
	Chr01	211882416	211887129	Copia	0	Whole genome		chr6	97429693	97437081	Gypsy	1.2904	Centromere
	Chr01	211981330	211993401	Gypsy	1.1749	Whole genome		chr6	97457803	97467744	Gypsy	0.422	Centromere
	Chr01	212516337	212526662	Gypsy	0.7291	Whole genome		chr6	97519162	97523714	unknown	1.0496	Centromere
	Chr01	212983875	212992146	Gypsy	0.5131	Whole genome		chr6	97587393	97593343	unknown	0.1913	Centromere
	Chr01	217490461	217497425	Gypsy	4.5481	Whole genome		chr6	97735287	97743258	Gypsy	0.1103	Centromere
	Chr01	217711164	217722838	Gypsy	0	Whole genome		chr6	97781587	97792082	Gypsy	0.072	Centromere
	Chr01	217731466	217741614	Gypsy	3.3686	Whole genome		chr6	97812712	97820095	Gypsy	0.441	Centromere
	Chr01	218517510	218529166	Gypsy	0	Whole genome		chr6	97823782	97834873	Gypsy	0.2075	Centromere
	Chr01	219016124	219033346	Gypsy	2.7325	Whole genome		chr6	97860536	97867898	Gypsy	0.056	Centromere
	Chr01	219890672	219892978	Copia	2.7586	Whole genome		chr6	97905399	97911270	unknown	0.287	Centromere
	Chr01	220202567	220210602	Gypsy	2.2045	Whole genome		chr6	97919399	97926781	Gypsy	0.0551	Centromere
	Chr01	220241752	220248174	Copia	3.0957	Whole genome		chr6	97951241	97958614	Gypsy	0.0551	Centromere
	Chr01	220249128	220254607	Copia	3.1393	Whole genome		chr6	97997583	98004967	Gypsy	0.0551	Centromere
	Chr01	222386406	222397959	Gypsy	0	Whole genome		chr6	98013850	98027088	Gypsy	0.6309	Centromere
	Chr01	223399463	223405552	Copia	4.4075	Whole genome		chr6	98017730	98023596	unknown	0.5365	Centromere
	Chr01	223812501	223818278	unknown	3.6847	Whole genome		chr6	98057355	98064712	Gypsy	0.4442	Centromere
	Chr01	223989743	224000028	Gypsy	0.1351	Whole genome		chr6	98066091	98073461	Gypsy	0.2219	Centromere
	Chr01	226738940	226751680	Gypsy	0	Whole genome		chr6	98097656	98101556	unknown	0.5134	Centromere
	Chr01	226892744	226904406	Gypsy	0	Whole genome		chr6	98171480	98176432	unknown	0.9629	Centromere
	Chr01	227452604	227454780	Copia	0.8242	Whole genome		chr6	98172012	98177907	unknown	0	Centromere
	Chr01	227784079	227801718	Gypsy	2.4266	Whole genome		chr6	98182352	98186967	unknown	0.6432	Centromere
	Chr01	228249788	228260980	Gypsy	0	Whole genome		chr6	98215566	98228890	Gypsy	0	Centromere
	Chr01	228533207	228539154	Gypsy	1.2775	Whole genome		chr6	98221477	98227427	unknown	0	Centromere
	Chr01	229624764	229643096	Gypsy	0.3384	Whole genome		chr6	98236467	98251211	Gypsy	0	Centromere
	Chr01	231227293	231232733	unknown	2.3059	Whole genome		chr6	98241735	98249122	Gypsy	0	Centromere
	Chr01	231326392	231330480	Gypsy	3.0985	Whole genome		chr6	98269416	98276724	Gypsy	0.7572	Centromere
	Chr01	232401189	232405919	Copia	0	Whole genome		chr6	98306760	98312586	unknown	1.0443	Centromere
	Chr01	232408922	232421612	Gypsy	0	Whole genome		chr6	98318314	98327242	Gypsy	0.5423	Centromere
	Chr01	232568932	232581639	Gypsy	0	Whole genome		chr6	98427851	98435233	Gypsy	0.0551	Centromere
	Chr01	232682753	232686342	unknown	2.5929	Whole genome		chr6	98478825	98483392	unknown	0.2699	Centromere
	Chr01	233229218	233241959	Gypsy	0	Whole genome		chr6	98485425	98492562	Gypsy	1.0475	Centromere
	Chr01	234237942	234250696	Gypsy	0	Whole genome		chr6	98494894	98502551	Gypsy	0.2805	Centromere
	Chr01	234585246	234597961	Gypsy	0	Whole genome		chr6	98512158	98517930	unknown	0	Centromere
	Chr01	235369653	235374269	Copia	4.2289	Whole genome		chr6	98536628	98542825	Gypsy	0.5896	Centromere
	Chr01	235605739	235612105	unknown	2.665	Whole genome		chr6	98573845	98580924	Gypsy	0.2184	Centromere
	Chr01	236633578	236642962	Copia	2.8191	Whole genome		chr6	98584777	98591965	Gypsy	0.6848	Centromere
	Chr01	237686701	237699460	Gypsy	0	Whole genome		chr6	98645261	98652644	Gypsy	0	Centromere
	Chr01	237742633	237754624	Gypsy	0.0252	Whole genome		chr6	98676072	98681145	Gypsy	0.5229	Centromere
	Chr01	237954453	237958464	unknown	2.3245	Whole genome		chr6	98680444	98687818	Gypsy	0.1132	Centromere
	Chr01	239383592	239402889	Gypsy	0.8809	Whole genome		chr6	98693372	98700712	Gypsy	0.1122	Centromere
	Chr01	239594536	239602082	Gypsy	1.9255	Whole genome		chr6	98706755	98710750	unknown	0.4858	Centromere
	Chr01	239771670	239775032	Gypsy	2.4326	Whole genome		chr6	98739022	98745453	Gypsy	0.3946	Centromere
	Chr01	239984521	239994114	Gypsy	3.5102	Whole genome		chr6	98747817	98755188	Gypsy	0	Centromere
	Chr01	240340742	240345870	Copia	1.0034	Whole genome		chr6	98755820	98763888	Gypsy	0.3833	Centromere
	Chr01	240680653	240692776	Gypsy	0	Whole genome		chr6	98780799	98788168	Gypsy	0.1117	Centromere
	Chr01	240764009	240768376	Copia	1.6796	Whole genome		chr6	98877872	98892623	Gypsy	0	Centromere
	Chr01	241384831	241395377	Gypsy	0.374	Whole genome		chr6	98880588	98887961	Gypsy	0	Centromere
	Chr01	241535434	241545761	Gypsy	0.0149	Whole genome		chr6	98905816	98913162	Gypsy	0.6179	Centromere
	Chr01	243371768	243383914	Gypsy	0.0512	Whole genome		chr6	98921811	98929185	Gypsy	0.0551	Centromere
	Chr01	244645251	244657975	Gypsy	0	Whole genome		chr6	98990833	99005587	Gypsy	0.1103	Centromere
	Chr01	244775719	244782602	unknown	3.0771	Whole genome		chr6	98996810	99004180	Gypsy	0	Centromere
	Chr01	245334426	245344714	Gypsy	0.0299	Whole genome		chr6	99077505	99084874	Gypsy	0	Centromere
	Chr01	246682333	246695050	Gypsy	0	Whole genome		chr6	99086954	99094314	Gypsy	1.0349	Centromere
	Chr01	246973227	246985923	Gypsy	0	Whole genome		chr6	99101140	99106936	unknown	0.144	Centromere
	Chr01	247264475	247274787	Gypsy	0.1198	Whole genome		chr6	99108031	99111874	unknown	1.0362	Centromere
	Chr01	247513306	247526024	Gypsy	0	Whole genome		chr6	99116904	99122731	unknown	0.8322	Centromere
	Chr01	247814715	247819455	Copia	0.5106	Whole genome		chr6	99122975	99136263	Gypsy	0.3928	Centromere
	Chr01	248070929	248087142	Gypsy	2.0419	Whole genome		chr6	99129543	99135453	unknown	0	Centromere
	Chr01	248760904	248764950	Gypsy	2.084	Whole genome		chr6	99179491	99186865	Gypsy	0.3278	Centromere
	Chr01	249137396	249148957	Gypsy	0	Whole genome		chr6	99213015	99218936	unknown	0	Centromere
	Chr01	250208421	250218930	Gypsy	0	Whole genome		chr6	99220113	99225984	unknown	0.1451	Centromere
	Chr01	250857309	250868963	Gypsy	0	Whole genome		chr6	99227378	99233273	unknown	0.0481	Centromere
	Chr01	250976348	250988011	Gypsy	0.0258	Whole genome		chr6	99240170	99247559	Gypsy	0	Centromere
	Chr01	251259913	251264715	Copia	0	Whole genome		chr6	99249278	99256647	Gypsy	0	Centromere
	Chr01	251647358	251652291	Copia	1.2122	Whole genome		chr6	99276595	99284194	Gypsy	1.0758	Centromere
	Chr01	251821277	251829015	Gypsy	2.7275	Whole genome		chr6	99291481	99297282	unknown	0.192	Centromere
	Chr01	251982510	251993222	Gypsy	1.2954	Whole genome		chr6	99313436	99328157	Gypsy	0.1138	Centromere
	Chr01	252361934	252370035	Gypsy	2.0618	Whole genome		chr6	99391224	99398805	Copia	0.1807	Centromere
	Chr01	253022695	253034362	Gypsy	0	Whole genome		chr6	99455000	99462310	Gypsy	0.0578	Centromere
	Chr01	253286047	253293364	Gypsy	3.7812	Whole genome		chr6	99474468	99481882	Gypsy	0.0559	Centromere
	Chr01	253735057	253747761	Gypsy	0	Whole genome		chr7	73069894	73080279	Gypsy	0.4847	Centromere
	Chr01	254052350	254071456	Gypsy	0.4658	Whole genome		chr7	73109475	73116867	Gypsy	0	Centromere
	Chr01	254108252	254112954	Copia	2.5009	Whole genome		chr7	73125587	73132962	Gypsy	0.168	Centromere
	Chr01	254238043	254244967	Copia	1.5885	Whole genome		chr7	73174442	73181812	Gypsy	0.2238	Centromere
	Chr01	254366295	254369847	unknown	4.1922	Whole genome		chr7	73188221	73201459	Gypsy	0.8456	Centromere
	Chr01	254474501	254478072	unknown	2.0867	Whole genome		chr7	73191589	73198968	Gypsy	0.056	Centromere
	Chr01	254938138	254941471	unknown	2.9238	Whole genome		chr7	73235793	73243181	Gypsy	0.2206	Centromere
	Chr01	255725951	255736283	Gypsy	0.2113	Whole genome		chr7	73357263	73364562	Gypsy	0.057	Centromere
	Chr01	255744189	255748740	Copia	0.4942	Whole genome		chr7	73377411	73387645	Gypsy	0.889	Centromere
	Chr01	256074911	256091658	Gypsy	1.5287	Whole genome		chr7	73414073	73421446	Gypsy	0	Centromere
	Chr01	256229537	256246274	Gypsy	1.4275	Whole genome		chr7	73441661	73446749	unknown	0.7221	Centromere
	Chr01	256473631	256483536	Gypsy	2.3032	Whole genome		chr7	73507994	73513934	unknown	0.1226	Centromere
	Chr01	257377763	257388065	Gypsy	0.03	Whole genome		chr7	73517071	73524367	Gypsy	0.5654	Centromere
	Chr01	257534088	257539297	Gypsy	2.309	Whole genome		chr7	73555500	73562884	Gypsy	0.056	Centromere
	Chr01	257959293	257981322	Gypsy	2.0248	Whole genome		chr7	73579951	73587333	Gypsy	0	Centromere
	Chr01	258200801	258219936	Gypsy	1.4575	Whole genome		chr7	73750570	73760703	unknown	1.6164	Centromere
	Chr01	258419768	258431192	unknown	2.7636	Whole genome		chr7	73770045	73780368	unknown	1.2888	Centromere
	Chr01	258840157	258841525	unknown	1.7338	Whole genome		chr7	73893271	73900657	Gypsy	0.0551	Centromere
	Chr01	259057078	259066105	Copia	2.1101	Whole genome		chr7	74020921	74026516	Gypsy	1.2435	Centromere
	Chr01	259509612	259528291	Gypsy	0.8001	Whole genome		chr8	74174724	74185114	Gypsy	0.8218	Centromere
	Chr01	259596164	259614487	Gypsy	1.7816	Whole genome		chr8	74230504	74237871	Gypsy	0.8423	Centromere
	Chr01	259688540	259692836	unknown	1.081	Whole genome		chr8	74257589	74263294	unknown	0.6622	Centromere
	Chr01	260878325	260883599	unknown	1.8099	Whole genome		chr8	74270267	74277179	Gypsy	0.4959	Centromere
	Chr01	261260346	261270634	Gypsy	1.0541	Whole genome		chr8	74282795	74290155	Gypsy	0.5484	Centromere
	Chr01	262054052	262065685	Gypsy	0	Whole genome		chr8	74303776	74309593	unknown	0.9117	Centromere
	Chr01	262297732	262305110	Copia	0.7212	Whole genome		chr8	74336919	74340841	unknown	0.0728	Centromere
	Chr01	262767989	262773932	Gypsy	0.8469	Whole genome		chr8	74341995	74355973	Gypsy	0.9669	Centromere
	Chr01	262886573	262899298	Gypsy	0	Whole genome		chr8	74345456	74352834	Gypsy	0.2187	Centromere
	Chr01	263333482	263345629	Gypsy	0	Whole genome		chr8	74412166	74419828	Gypsy	0.2797	Centromere
	Chr01	264878422	264890083	Gypsy	0	Whole genome		chr8	74448382	74460305	Gypsy	0.3287	Centromere
	Chr01	265251774	265263439	Gypsy	0	Whole genome		chr8	74467530	74472586	unknown	0.5477	Centromere
	Chr01	265624750	265636404	Gypsy	0.0258	Whole genome		chr8	74484355	74490335	unknown	0.6163	Centromere
	Chr01	266064675	266076825	Gypsy	0	Whole genome		chr8	74493139	74499038	unknown	0.3892	Centromere
	Chr01	266489729	266501401	Gypsy	0	Whole genome		chr8	74516772	74524143	Gypsy	0.4945	Centromere
	Chr01	266695648	266707306	Gypsy	0	Whole genome		chr8	74530891	74543494	Gypsy	0.1926	Centromere
	Chr01	266819445	266831072	Gypsy	0	Whole genome		chr8	74575239	74582473	Gypsy	0.7421	Centromere
	Chr01	267163147	267164504	unknown	1.701	Whole genome		chr8	74583158	74590536	Gypsy	0	Centromere
	Chr01	267347579	267354202	unknown	1.8321	Whole genome		chr8	74600347	74607734	Gypsy	0.0551	Centromere
	Chr01	267560002	267572140	Gypsy	0	Whole genome		chr8	74686758	74692698	unknown	0	Centromere
	Chr01	267751704	267763226	Gypsy	0	Whole genome		chr8	74702197	74706069	unknown	0	Centromere
	Chr01	267929095	267947198	Gypsy	3.1914	Whole genome		chr8	74708288	74715610	Gypsy	0.1159	Centromere
	Chr01	268029329	268040983	Gypsy	0	Whole genome		chr8	74733116	74740420	Gypsy	0.0578	Centromere
	Chr01	268210275	268221898	Gypsy	0	Whole genome		chr8	74743634	74749521	unknown	0.7797	Centromere
	Chr01	268723576	268735184	Gypsy	0	Whole genome		chr8	74787284	74794612	Gypsy	0.1717	Centromere
	Chr01	269628440	269637429	unknown	2.9936	Whole genome		chr8	74798856	74804739	unknown	0.4854	Centromere
	Chr01	270007600	270020313	Gypsy	0	Whole genome		chr8	74812662	74820057	Gypsy	0.1655	Centromere
	Chr01	270354597	270367329	Gypsy	0.0256	Whole genome		chr8	74837772	74843051	unknown	1.0184	Centromere
	Chr01	270866033	270873821	unknown	1.0438	Whole genome		chr8	74852133	74859503	Gypsy	0.1103	Centromere
	Chr01	270991960	270995848	unknown	3.1997	Whole genome		chr8	74864605	74871926	Gypsy	0.5151	Centromere
	Chr01	271100639	271106760	unknown	3.6849	Whole genome		chr8	74880795	74886557	unknown	0.8818	Centromere
	Chr01	271118864	271130558	Gypsy	0	Whole genome		chr8	74891182	74897076	unknown	0.4316	Centromere
	Chr01	271876104	271888859	Gypsy	0	Whole genome		chr8	74903658	74909573	unknown	0.0952	Centromere
	Chr01	272362802	272373062	unknown	2.2057	Whole genome		chr8	75004302	75009950	unknown	0.9087	Centromere
	Chr01	272664923	272669772	Copia	0	Whole genome		chr8	75018681	75030759	Gypsy	0.6295	Centromere
	Chr01	272784682	272790323	Copia	2.9628	Whole genome		chr8	75036435	75043896	Gypsy	0.2341	Centromere
	Chr01	273150715	273155420	Copia	1.7895	Whole genome		chr8	75059947	75065425	unknown	0.3734	Centromere
	Chr01	274148012	274159316	Gypsy	0	Whole genome		chr8	75077350	75084718	Gypsy	0.3409	Centromere
	Chr01	275161271	275172937	Gypsy	0	Whole genome		chr8	75115610	75119204	unknown	1.5232	Centromere
	Chr01	275244780	275255076	Gypsy	0.5454	Whole genome		chr8	75130754	75142422	unknown	0.9599	Centromere
	Chr01	276393022	276397621	Copia	1.2578	Whole genome		chr8	75174469	75179586	unknown	0.7958	Centromere
	Chr01	276487465	276499149	Gypsy	0	Whole genome		chr8	75195982	75201951	unknown	0.4343	Centromere
	Chr01	276513300	276522784	Copia	4.3352	Whole genome		chr8	75224836	75232163	Gypsy	0.1667	Centromere
	Chr01	277380186	277383081	unknown	1.7302	Whole genome		chr8	75241283	75248615	Gypsy	0.1717	Centromere
	Chr01	277739570	277752284	Gypsy	0	Whole genome		chr8	75260400	75267755	Gypsy	0.2258	Centromere
	Chr01	278216265	278229008	Gypsy	0	Whole genome		chr8	75309470	75317062	Gypsy	0.5301	Centromere
	Chr01	279133335	279146066	Gypsy	0	Whole genome		chr8	75319240	75326621	Gypsy	0.3833	Centromere
	Chr01	279149442	279161116	Gypsy	0	Whole genome		chr8	75328483	75332107	unknown	0.6212	Centromere
	Chr01	279422684	279443786	Gypsy	2.2172	Whole genome		chr8	75335185	75341006	unknown	0.3865	Centromere
	Chr01	279483895	279496619	Gypsy	0	Whole genome		chr8	75363070	75372849	unknown	0.1915	Centromere
	Chr01	279503887	279516611	Gypsy	0	Whole genome		chr8	75367889	75371801	unknown	0.0727	Centromere
	Chr01	279541671	279554390	Gypsy	0	Whole genome		chr8	75384432	75390306	unknown	0.3866	Centromere
	Chr01	279835543	279845891	unknown	0	Whole genome		chr8	75392256	75399639	Gypsy	0.4385	Centromere
	Chr01	280082286	280093889	Gypsy	0	Whole genome		chr8	75415119	75422494	Gypsy	0.2203	Centromere
	Chr01	280223986	280236709	Gypsy	0	Whole genome		chr8	75448932	75456316	Gypsy	0	Centromere
	Chr01	280613821	280619777	Copia	1.5334	Whole genome		chr8	75467040	75478334	unknown	0.4812	Centromere
	Chr01	281243195	281263340	Gypsy	4.2032	Whole genome		chr8	75469518	75475008	unknown	0.4501	Centromere
	Chr01	281787577	281799237	Gypsy	0	Whole genome		chr8	75500681	75508060	Gypsy	0.109	Centromere
	Chr01	282642086	282650461	Gypsy	3.3224	Whole genome		chr8	75512516	75518116	unknown	0.7555	Centromere
	Chr01	283704750	283717477	Gypsy	0	Whole genome		chr8	75563054	75571999	Gypsy	0.9821	Centromere
	Chr01	283779554	283792298	Gypsy	0	Whole genome		chr8	75591479	75598853	Gypsy	0	Centromere
	Chr01	284218191	284235320	Gypsy	4.3193	Whole genome		chr8	75627584	75634972	Gypsy	0.0551	Centromere
	Chr01	284710783	284717923	unknown	1.2042	Whole genome		chr8	75663373	75670775	Gypsy	0.5492	Centromere
	Chr01	285175994	285188694	Gypsy	0	Whole genome		chr8	75704883	75712260	Gypsy	0	Centromere
	Chr01	285227076	285239822	Gypsy	0	Whole genome		chr8	75719091	75726476	Gypsy	0	Centromere
	Chr01	285562711	285574407	Gypsy	0	Whole genome		chr8	75744545	75751906	Gypsy	0.6728	Centromere
	Chr01	285661495	285673846	Gypsy	1.2971	Whole genome		chr8	75769674	75782879	Gypsy	0.7181	Centromere
	Chr01	286328721	286334736	unknown	3.2842	Whole genome		chr8	75771503	75777447	unknown	0.096	Centromere
	Chr01	286567973	286578004	Gypsy	4.7729	Whole genome		chr8	75781173	75797445	Gypsy	1.6929	Centromere
	Chr01	286652456	286656978	Copia	2.7426	Whole genome		chr8	75818629	75832584	Gypsy	0.4468	Centromere
	Chr01	286745872	286755410	Gypsy	3.1641	Whole genome		chr8	75824058	75829927	unknown	0.2877	Centromere
	Chr01	286863892	286874942	Gypsy	0	Whole genome		chr8	75842755	75850167	Gypsy	0.7675	Centromere
	Chr01	287228618	287241368	Gypsy	0	Whole genome		chr8	75879718	75892949	Gypsy	0.4794	Centromere
	Chr01	287995983	288006383	unknown	2.7758	Whole genome		chr8	75884441	75891804	Gypsy	0.1122	Centromere
	Chr01	288379747	288392453	Gypsy	0	Whole genome		chr8	75913372	75920732	Gypsy	0.2232	Centromere
	Chr01	289512255	289524309	Gypsy	0	Whole genome		chr8	76004575	76010284	unknown	0.5166	Centromere
	Chr01	289682828	289695496	Gypsy	0	Whole genome		chr8	76029058	76036394	Gypsy	1.0475	Centromere
	Chr01	289880588	289898398	Gypsy	1.3906	Whole genome		chr8	76065858	76079883	Gypsy	1.4455	Centromere
	Chr01	291104274	291107575	Gypsy	2.8086	Whole genome		chr8	76067798	76076803	unknown	0.8228	Centromere
	Chr01	291752667	291761343	Gypsy	2.981	Whole genome		chr8	76082028	76096722	Gypsy	1.2934	Centromere
	Chr01	293368854	293387714	Gypsy	0.9775	Whole genome		chr8	76097141	76102850	unknown	1.0133	Centromere
	Chr01	294145741	294158202	Gypsy	0.9388	Whole genome		chr8	76110958	76116920	unknown	1.1204	Centromere
	Chr01	294243915	294246726	unknown	1.2803	Whole genome		chr8	76122275	76129400	unknown	0.993	Centromere
	Chr01	294265076	294269650	Copia	1.3114	Whole genome		chr8	76124020	76129400	unknown	1.1282	Centromere
	Chr01	294340780	294345630	Copia	0	Whole genome		chr9	67627656	67633617	unknown	0	Centromere
	Chr01	294671346	294677249	Gypsy	0.4196	Whole genome		chr9	67644380	67651882	Gypsy	1.2722	Centromere
	Chr01	294972072	294991541	Gypsy	0.8921	Whole genome		chr9	67652012	67659423	Gypsy	0.0603	Centromere
	Chr01	295945700	295957830	Gypsy	0	Whole genome		chr9	67765154	67769921	unknown	0.8742	Centromere
	Chr01	296021793	296034503	Gypsy	0.0257	Whole genome		chr9	67802009	67809242	Gypsy	0.1139	Centromere
	Chr01	296088189	296101683	Copia	3.05	Whole genome		chr9	67815414	67822836	Gypsy	0.1208	Centromere
	Chr01	296247579	296260205	Gypsy	0	Whole genome		chr9	67906642	67912531	unknown	0.099	Centromere
	Chr01	297781720	297787057	Copia	1.4891	Whole genome		chr9	68009324	68014047	Gypsy	0	Centromere
	Chr01	297815188	297828622	unknown	1.6951	Whole genome		chr9	68016834	68033317	unknown	0.0933	Centromere
	Chr01	298032102	298036931	Copia	0.2542	Whole genome		chr9	68205256	68212633	Gypsy	0.0551	Centromere
	Chr01	298567890	298573365	Gypsy	2.4108	Whole genome		chr9	68240010	68253152	Gypsy	0.6244	Centromere
	Chr01	299452965	299458265	Copia	2.0922	Whole genome		chr9	68345962	68351851	unknown	0.0495	Centromere
	Chr01	299907830	299920532	Gypsy	0	Whole genome		chr9	68457919	68474478	unknown	0.2242	Centromere
	Chr01	300319458	300326456	Copia	3.7703	Whole genome		chr9	68696850	68713347	unknown	0.1792	Centromere
	Chr01	301673981	301678784	Copia	0.2492	Whole genome		chr9	68777769	68783686	unknown	0	Centromere
	Chr01	301864330	301877070	Gypsy	0.0256	Whole genome		chr9	68825543	68831409	unknown	0	Centromere
	Chr01	302179046	302190684	Gypsy	0	Whole genome		chr9	68896699	68904069	Gypsy	0	Centromere
	Chr01	303055203	303060837	unknown	2.9474	Whole genome		chr9	68934783	68947966	Gypsy	0.6244	Centromere
	Chr01	303062045	303072421	Gypsy	0.4786	Whole genome		chr9	68985149	68996579	Gypsy	0.3497	Centromere
	Chr01	303389884	303401547	Gypsy	0	Whole genome		chr9	69016346	69023710	Gypsy	0	Centromere
	Chr01	303998167	304003731	Copia	0.8501	Whole genome		chr9	69093601	69100947	Gypsy	0.6244	Centromere
	Chr01	304004346	304017094	Gypsy	0	Whole genome		chr9	69113442	69120782	Gypsy	0.3963	Centromere
	Chr01	304284160	304296898	Gypsy	0	Whole genome		chr9	69143883	69149826	unknown	0	Centromere
	Chr01	304824871	304831591	unknown	3.5783	Whole genome		chr9	69191777	69205372	Gypsy	0.5414	Centromere
	Chr01	305043712	305056422	Gypsy	0	Whole genome		chr9	69204646	69217766	Gypsy	1.0108	Centromere
	Chr01	305191438	305196989	unknown	2.7033	Whole genome		chr9	69249104	69256474	Gypsy	0.4988	Centromere
	Chr01	305604119	305616866	Gypsy	0	Whole genome		chr9	69290350	69305107	Gypsy	0.333	Centromere
	Chr01	305878863	305891495	Gypsy	0	Whole genome		chr9	69296824	69304204	Gypsy	0	Centromere
	Chr01	306236407	306240525	unknown	1.6352	Whole genome		chr9	69305891	69312001	unknown	0.846	Centromere
	Chr01	306413229	306417653	unknown	1.966	Whole genome		chr9	69330344	69334233	unknown	0.3659	Centromere
	Chr01	306430326	306440632	Gypsy	0.1199	Whole genome		chr9	69335054	69342575	Gypsy	0.4102	Centromere
	Chr01	306510416	306515774	Gypsy	2.1959	Whole genome		chr9	69373523	69379402	unknown	0	Centromere
	Chr01	306635708	306645364	Gypsy	2.2884	Whole genome		chr9	69381377	69393985	Gypsy	0.7707	Centromere
	Chr01	307326627	307331008	unknown	3.1853	Whole genome		chr9	69403039	69410459	Gypsy	0.0538	Centromere
	Chr01	308809515	308821232	Gypsy	0	Whole genome		chr9	69422232	69429594	Gypsy	0.1648	Centromere
	Chr01	309271857	309275264	Copia	1.8105	Whole genome		chr9	69469167	69476513	Gypsy	0.1689	Centromere
	Chr01	309367758	309380122	Gypsy	1.2596	Whole genome		chr9	69491788	69499142	Gypsy	0.1811	Centromere
	Chr01	309398709	309411449	Gypsy	0	Whole genome		chr9	69511258	69518646	Gypsy	0.2184	Centromere
	Chr01	309788480	309801177	Gypsy	0.0257	Whole genome		chr9	69530325	69537827	Gypsy	1.2796	Centromere
	Chr01	309946339	309958470	Gypsy	0	Whole genome		chr9	69549409	69556971	Gypsy	0.1168	Centromere
	Chr01	310327944	310333702	Copia	1.1354	Whole genome		chr9	69558507	69565916	Gypsy	0.7609	Centromere
	Chr01	310824621	310843387	Gypsy	0.2063	Whole genome		chr9	69648230	69654102	unknown	0.9413	Centromere
	Chr01	311202232	311209436	Gypsy	1.4729	Whole genome		chr1	1910616	1913510	Copia	1.6923	Whole genome
	Chr01	311662804	311668601	Copia	2.6206	Whole genome		chr1	2294209	2298535	Copia	0	Whole genome
	Chr01	312296726	312307286	Gypsy	0.0995	Whole genome		chr1	2924817	2934833	unknown	0.0264	Whole genome
	Chr01	312394429	312401858	unknown	1.7151	Whole genome		chr1	3393814	3405567	unknown	0.0519	Whole genome
	Chr01	312975499	312987176	Gypsy	0	Whole genome		chr1	3859888	3871130	Gypsy	0.5917	Whole genome
	Chr01	313093532	313105178	Gypsy	0.0258	Whole genome		chr1	3908665	3914194	Copia	0	Whole genome
	Chr01	314846933	314859660	Gypsy	0	Whole genome		chr1	4744283	4749766	Gypsy	0	Whole genome
	Chr01	315267718	315273721	Copia	2.3604	Whole genome		chr1	4806709	4812988	Copia	0.5876	Whole genome
	Chr01	315708114	315719792	Gypsy	0	Whole genome		chr1	5009831	5018378	Copia	0.1244	Whole genome
	Chr01	316148835	316152910	Copia	2.887	Whole genome		chr1	5009831	5026320	Copia	0.2276	Whole genome
	Chr01	316641129	316659325	Gypsy	2.1275	Whole genome		chr1	5149984	5154594	Copia	2.1613	Whole genome
	Chr01	317232835	317238231	Gypsy	1.1509	Whole genome		chr1	5286915	5290173	Copia	0.7558	Whole genome
	Chr01	317242438	317249890	unknown	2.1703	Whole genome		chr1	5306671	5316486	unknown	0	Whole genome
	Chr01	318086194	318089009	unknown	2.0675	Whole genome		chr1	5309846	5314890	Gypsy	0	Whole genome
	Chr01	318351608	318356409	Copia	0	Whole genome		chr1	5338899	5349051	Gypsy	0.1988	Whole genome
	Chr01	318489602	318493499	unknown	1.8467	Whole genome		chr1	5375996	5399641	Gypsy	0	Whole genome
	Chr01	318573264	318584901	Gypsy	0	Whole genome		chr1	5541399	5544071	unknown	0.6112	Whole genome
	Chr01	319848481	319853332	Copia	0	Whole genome		chr1	5593323	5606983	Copia	0.3518	Whole genome
	Chr01	319881918	319900175	Gypsy	2.1049	Whole genome		chr1	6140182	6145728	Gypsy	0.1561	Whole genome
	Chr01	321343588	321348851	Gypsy	4.5216	Whole genome		chr1	6383046	6390260	Gypsy	1.1852	Whole genome
	Chr01	321366075	321380900	unknown	2.9134	Whole genome		chr1	6460120	6461853	unknown	1.3406	Whole genome
	Chr01	321663050	321667822	Copia	0	Whole genome		chr1	6638306	6655256	Gypsy	0.0758	Whole genome
	Chr01	322289741	322303703	unknown	2.5999	Whole genome		chr1	6915109	6925461	Gypsy	0.4834	Whole genome
	Chr01	323079464	323093367	Gypsy	1.5445	Whole genome		chr1	7077772	7088694	Gypsy	0.04	Whole genome
	Chr01	323591101	323608339	unknown	2.7811	Whole genome		chr1	7133867	7144105	Gypsy	0.2424	Whole genome
	Chr01	323621753	323637447	Gypsy	1.6518	Whole genome		chr1	7145778	7156466	Gypsy	0.4329	Whole genome
	Chr01	324058956	324065945	Copia	2.6223	Whole genome		chr1	7175437	7183092	Copia	0.2031	Whole genome
	Chr01	324108680	324118860	unknown	2.4211	Whole genome		chr1	7310960	7320977	unknown	0.132	Whole genome
	Chr01	324343220	324361643	Gypsy	0.4737	Whole genome		chr1	7346279	7356557	Gypsy	0.1499	Whole genome
	Chr01	325249729	325261879	Gypsy	0	Whole genome		chr1	7432860	7442532	Gypsy	0.3364	Whole genome
	Chr01	325408637	325418925	Gypsy	0.0601	Whole genome		chr1	7467464	7476345	Gypsy	2.8212	Whole genome
	Chr01	326403937	326416663	Gypsy	0	Whole genome		chr1	7584794	7590826	Copia	0.3675	Whole genome
	Chr01	326461803	326466482	Copia	2.7401	Whole genome		chr1	7638469	7649175	Gypsy	1.1497	Whole genome
	Chr01	326712702	326724385	Gypsy	0	Whole genome		chr1	7781852	7792208	Gypsy	0.0739	Whole genome
	Chr01	327163816	327167328	unknown	1.5253	Whole genome		chr1	7934894	7945656	Gypsy	0.3311	Whole genome
	Chr01	327233596	327251528	Gypsy	0.9411	Whole genome		chr1	8017088	8026615	Gypsy	0.0107	Whole genome
	Chr01	328165277	328176170	unknown	2.1001	Whole genome		chr1	8041549	8052483	Gypsy	0.7104	Whole genome
	Chr01	328267478	328283055	unknown	2.2799	Whole genome		chr1	8086245	8096483	unknown	0.0262	Whole genome
	Chr01	328453467	328465596	Gypsy	0	Whole genome		chr1	8217734	8228355	unknown	0.0491	Whole genome
	Chr01	328607065	328611917	Copia	0.2492	Whole genome		chr1	8405821	8414390	Copia	0.1236	Whole genome
	Chr01	329080003	329095446	unknown	3.4174	Whole genome		chr1	8421833	8432795	Gypsy	0.574	Whole genome
	Chr01	329727849	329739737	unknown	4.0859	Whole genome		chr1	8458035	8467107	unknown	1.581	Whole genome
	Chr01	330099971	330105543	unknown	2.0963	Whole genome		chr1	8504810	8510528	Gypsy	0.7863	Whole genome
	Chr01	330285583	330296748	Gypsy	3.0145	Whole genome		chr1	8742984	8750999	Gypsy	2.0619	Whole genome
	Chr01	330362698	330380198	Gypsy	1.394	Whole genome		chr1	8887987	8899083	Gypsy	0.5081	Whole genome
	Chr01	330526663	330541550	Gypsy	1.5332	Whole genome		chr1	9088676	9101732	Gypsy	2.0833	Whole genome
	Chr01	330729073	330741820	Gypsy	0	Whole genome		chr1	9131866	9142115	Gypsy	0.5642	Whole genome
	Chr01	330777211	330789964	Gypsy	0.0256	Whole genome		chr1	9214303	9224721	Gypsy	0.1022	Whole genome
	Chr01	331056692	331060504	unknown	1.6781	Whole genome		chr1	9501774	9512714	Gypsy	0.1063	Whole genome
	Chr01	331378227	331382977	Gypsy	0	Whole genome		chr1	9595289	9602220	Copia	3.9195	Whole genome
	Chr01	331530248	331535146	Copia	0.2492	Whole genome		chr1	9680310	9688189	Gypsy	0.0911	Whole genome
	Chr01	331997595	332007887	Gypsy	0.1807	Whole genome		chr1	9761840	9767419	Gypsy	0.8825	Whole genome
	Chr01	332065362	332075678	Gypsy	0.0598	Whole genome		chr1	9839905	9847952	unknown	0.2182	Whole genome
	Chr01	332136951	332147242	Gypsy	0.1807	Whole genome		chr1	9866164	9876376	Gypsy	0.031	Whole genome
	Chr01	332204763	332215079	Gypsy	0.0598	Whole genome		chr1	10033582	10037170	unknown	0.4931	Whole genome
	Chr01	332276351	332286643	Gypsy	0.1503	Whole genome		chr1	10142202	10147312	unknown	1.8379	Whole genome
	Chr01	332476312	332486604	Gypsy	0.1353	Whole genome		chr1	10156445	10161192	Copia	0.2384	Whole genome
	Chr01	332604032	332614296	Gypsy	0.1353	Whole genome		chr1	10203470	10213016	Gypsy	0	Whole genome
	Chr01	332642051	332652317	Gypsy	0.1503	Whole genome		chr1	10283924	10291733	Gypsy	2.6587	Whole genome
	Chr01	332677267	332687581	Gypsy	0.1347	Whole genome		chr1	10300206	10311154	unknown	0.024	Whole genome
	Chr01	332738896	332749212	Gypsy	0.1346	Whole genome		chr1	10369458	10380067	Gypsy	0.042	Whole genome
	Chr01	332969477	332978109	Copia	0	Whole genome		chr1	10425032	10431233	Copia	1.3382	Whole genome
	Chr01	333065285	333073917	Copia	0	Whole genome		chr1	10432284	10440786	Copia	0.1055	Whole genome
	Chr01	333161049	333169681	Copia	0	Whole genome		chr1	10538796	10549062	unknown	0.2248	Whole genome
	Chr01	333385109	333396244	Gypsy	1.8742	Whole genome		chr1	11150383	11151766	unknown	0.6828	Whole genome
	Chr01	333484476	333487650	unknown	2.7448	Whole genome		chr1	11352282	11362599	Gypsy	0.1939	Whole genome
	Chr01	334138012	334148541	Gypsy	0.0286	Whole genome		chr1	11489664	11495954	Gypsy	0.1341	Whole genome
	Chr01	334507410	334511521	unknown	1.9875	Whole genome		chr1	11578280	11592938	unknown	1.7242	Whole genome
	Chr01	334678952	334683405	Gypsy	3.258	Whole genome		chr1	11786036	11797189	Gypsy	0.7794	Whole genome
	Chr01	334796554	334807102	Gypsy	0.2284	Whole genome		chr1	11829922	11841077	Gypsy	0.205	Whole genome
	Chr01	335144403	335157794	Gypsy	2.6456	Whole genome		chr1	12085994	12096885	Gypsy	0.0268	Whole genome
	Chr01	335841350	335846110	Copia	0.719	Whole genome		chr1	12133331	12138866	Copia	0.2452	Whole genome
	Chr01	335926183	335930741	Copia	0.8432	Whole genome		chr1	12244809	12255166	Gypsy	0.0295	Whole genome
	Chr01	336946128	336956424	Gypsy	0.015	Whole genome		chr1	12259342	12269952	unknown	0.2118	Whole genome
	Chr01	337483939	337489890	Gypsy	0.5598	Whole genome		chr1	12304309	12315088	Gypsy	0.04	Whole genome
	Chr01	337574326	337579664	Gypsy	2.0935	Whole genome		chr1	12349685	12354730	unknown	2.7741	Whole genome
	Chr01	337734115	337744662	Gypsy	0.1998	Whole genome		chr1	12558538	12571132	Gypsy	0.7064	Whole genome
	Chr01	337850596	337862735	Gypsy	0	Whole genome		chr1	12867633	12888648	Gypsy	0.355	Whole genome
	Chr01	337937733	337942460	Copia	1.5024	Whole genome		chr1	12908972	12919252	Gypsy	0.1349	Whole genome
	Chr02	309659	315006	Gypsy	1.6828	Whole genome		chr1	12935685	12946235	unknown	0.0126	Whole genome
	Chr02	605322	610558	Copia	1.4154	Whole genome		chr1	12968882	12979839	Gypsy	0.106	Whole genome
	Chr02	2894126	2899381	Gypsy	1.618	Whole genome		chr1	13054445	13059335	unknown	0.371	Whole genome
	Chr02	4605152	4616170	unknown	1.4808	Whole genome		chr1	13060567	13066038	Gypsy	0	Whole genome
	Chr02	6628439	6640075	Gypsy	0	Whole genome		chr1	13163853	13168258	Copia	0.9306	Whole genome
	Chr02	6754813	6765364	Gypsy	0.0854	Whole genome		chr1	13171989	13177518	Copia	0.8462	Whole genome
	Chr02	6934309	6939270	unknown	2.4685	Whole genome		chr1	13238324	13249425	Gypsy	0.0776	Whole genome
	Chr02	7332947	7338387	unknown	1.5197	Whole genome		chr1	13285481	13295916	Gypsy	0.0727	Whole genome
	Chr02	7525963	7528825	Copia	1.4337	Whole genome		chr1	13397227	13406925	unknown	0.5537	Whole genome
	Chr02	9361608	9364835	unknown	2.4764	Whole genome		chr1	13437998	13443036	Copia	0.4833	Whole genome
	Chr02	11655975	11660588	Gypsy	0.8722	Whole genome		chr1	13489339	13491401	Gypsy	1.4283	Whole genome
	Chr02	11716010	11720623	Gypsy	0.8722	Whole genome		chr1	13613942	13622640	Gypsy	0.8161	Whole genome
	Chr02	13685225	13696938	Gypsy	0	Whole genome		chr1	13918418	13931161	Gypsy	1.366	Whole genome
	Chr02	16966651	16979350	Gypsy	0	Whole genome		chr1	13969459	13987243	Gypsy	0.8959	Whole genome
	Chr02	17165535	17177183	Gypsy	0	Whole genome		chr1	13974424	13977971	Gypsy	0.4561	Whole genome
	Chr02	19018161	19029811	Gypsy	0	Whole genome		chr1	14106066	14111657	Copia	0.2452	Whole genome
	Chr02	19457826	19467346	Gypsy	2.9945	Whole genome		chr1	14242415	14258569	unknown	0.8719	Whole genome
	Chr02	20414359	20426017	Gypsy	0	Whole genome		chr1	14245912	14255127	Gypsy	0.4903	Whole genome
	Chr02	20660796	20671359	Gypsy	0.2279	Whole genome		chr1	14424411	14433568	unknown	0.439	Whole genome
	Chr02	21020504	21032933	Gypsy	1.8301	Whole genome		chr1	14543825	14554855	Gypsy	0.5398	Whole genome
	Chr02	21683116	21686237	unknown	1.5597	Whole genome		chr1	14654967	14665484	Gypsy	1.4727	Whole genome
	Chr02	22876882	22880157	unknown	2.3859	Whole genome		chr1	14862848	14875979	Gypsy	2.2739	Whole genome
	Chr02	24473634	24477675	unknown	3.6805	Whole genome		chr1	15109055	15122129	Gypsy	1.0049	Whole genome
	Chr02	24473634	24479113	unknown	3.5103	Whole genome		chr1	15613697	15624543	Gypsy	0.1673	Whole genome
	Chr02	26061370	26072981	Gypsy	0	Whole genome		chr1	15677941	15687736	Gypsy	1.5822	Whole genome
	Chr02	26958088	26962418	unknown	2.3597	Whole genome		chr1	15699217	15709750	unknown	0.0126	Whole genome
	Chr02	27014277	27019843	unknown	2.536	Whole genome		chr1	15815031	15833218	Gypsy	0.3823	Whole genome
	Chr02	27280931	27284848	unknown	2.353	Whole genome		chr1	15956073	15966715	unknown	0.18	Whole genome
	Chr02	27464118	27469025	Gypsy	1.793	Whole genome		chr1	15985980	15996030	Gypsy	1.2475	Whole genome
	Chr02	29912004	29914656	Copia	1.6539	Whole genome		chr1	16015241	16021667	Copia	2.101	Whole genome
	Chr02	30157073	30165365	Gypsy	2.4621	Whole genome		chr1	16277611	16287017	Gypsy	1.2337	Whole genome
	Chr02	30449065	30453495	unknown	1.7012	Whole genome		chr1	16607727	16618873	Gypsy	0.2439	Whole genome
	Chr02	32450176	32454372	Copia	1.9902	Whole genome		chr1	16660396	16665370	Copia	2.2597	Whole genome
	Chr02	36095228	36106460	Gypsy	3.6648	Whole genome		chr1	16677882	16683420	Copia	1.1684	Whole genome
	Chr02	36911444	36920241	Gypsy	0.0258	Whole genome		chr1	16782456	16792965	unknown	0.0767	Whole genome
	Chr02	38115718	38119946	unknown	3.0303	Whole genome		chr1	16793783	16804778	Gypsy	0.3118	Whole genome
	Chr02	38136760	38140913	unknown	2.5683	Whole genome		chr1	16814274	16824875	Gypsy	0.1262	Whole genome
	Chr02	38228538	38233364	unknown	2.9712	Whole genome		chr1	16837356	16845075	unknown	0.4928	Whole genome
	Chr02	39912993	39925730	Gypsy	0	Whole genome		chr1	17189550	17201709	unknown	1.1359	Whole genome
	Chr02	41269924	41273408	unknown	1.1204	Whole genome		chr1	17240027	17245841	unknown	1.0461	Whole genome
	Chr02	45251418	45261722	Gypsy	0.7769	Whole genome		chr1	17537609	17559731	Gypsy	0.1517	Whole genome
	Chr02	45635759	45646069	Gypsy	0.0299	Whole genome		chr1	17752026	17762647	Gypsy	0	Whole genome
	Chr02	46248872	46260522	Gypsy	0.0257	Whole genome		chr1	17869027	17874617	Copia	0.9286	Whole genome
	Chr02	46297116	46301966	Copia	0.7692	Whole genome		chr1	17888197	17892199	unknown	0.596	Whole genome
	Chr02	47665136	47676740	Gypsy	0	Whole genome		chr1	17894376	17908400	unknown	0.0188	Whole genome
	Chr02	50001859	50014692	Gypsy	2.1025	Whole genome		chr1	17999864	18009865	unknown	0.3994	Whole genome
	Chr02	50235498	50239135	unknown	2.5615	Whole genome		chr1	18297983	18308189	Gypsy	2.6287	Whole genome
	Chr02	50240947	50245201	unknown	1.469	Whole genome		chr1	18372211	18383902	Gypsy	2.2367	Whole genome
	Chr02	51154812	51166444	Gypsy	0.0258	Whole genome		chr1	18592653	18602289	Gypsy	0.3536	Whole genome
	Chr02	51479243	51490920	Gypsy	0	Whole genome		chr1	18656948	18667504	Gypsy	2.0052	Whole genome
	Chr02	51518637	51530299	Gypsy	0	Whole genome		chr1	18815774	18825425	Gypsy	2.0968	Whole genome
	Chr02	51798169	51809807	Gypsy	0	Whole genome		chr1	18967178	18975802	Gypsy	0.585	Whole genome
	Chr02	53047744	53052185	unknown	3.4567	Whole genome		chr1	19029750	19043112	unknown	1.7523	Whole genome
	Chr02	55516264	55527920	Gypsy	0	Whole genome		chr1	19173149	19184289	Gypsy	0.7137	Whole genome
	Chr02	55544032	55554494	Gypsy	0.4366	Whole genome		chr1	19653196	19664025	Gypsy	2.3672	Whole genome
	Chr02	55564924	55575109	Gypsy	4.3469	Whole genome		chr1	20106150	20116266	unknown	0.7367	Whole genome
	Chr02	55638803	55650926	Gypsy	0	Whole genome		chr1	20217043	20230140	Gypsy	2.2266	Whole genome
	Chr02	56381966	56393644	Gypsy	0	Whole genome		chr1	20297651	20303629	unknown	2.1888	Whole genome
	Chr02	57501405	57515087	unknown	3.0172	Whole genome		chr1	20326599	20334460	unknown	1.6818	Whole genome
	Chr02	57599568	57611852	Gypsy	1.4158	Whole genome		chr1	20348098	20355820	unknown	1.2486	Whole genome
	Chr02	58910452	58916714	Copia	1.2995	Whole genome		chr1	20411501	20422109	unknown	1.7516	Whole genome
	Chr02	60020208	60028221	Gypsy	2.4968	Whole genome		chr1	20528654	20538126	unknown	1.0386	Whole genome
	Chr02	60289309	60295681	Copia	2.4838	Whole genome		chr1	20566797	20576726	unknown	0.9842	Whole genome
	Chr02	60335466	60339628	unknown	2.3731	Whole genome		chr1	20587314	20592912	Copia	0.4941	Whole genome
	Chr02	61255344	61267449	Gypsy	0	Whole genome		chr1	20921391	20931587	unknown	0.0808	Whole genome
	Chr02	61814193	61818923	Copia	2.2949	Whole genome		chr1	21445494	21456272	unknown	0.3147	Whole genome
	Chr02	62975633	62987292	Gypsy	0	Whole genome		chr1	21579104	21592243	Gypsy	1.0517	Whole genome
	Chr02	63693975	63705643	Gypsy	0	Whole genome		chr1	21719009	21729591	Gypsy	2.1293	Whole genome
	Chr02	64042882	64053673	Gypsy	2.734	Whole genome		chr1	21768426	21776193	unknown	0.4975	Whole genome
	Chr02	64148849	64152681	Copia	1.578	Whole genome		chr1	21877878	21888259	Gypsy	1.2032	Whole genome
	Chr02	64253104	64258874	unknown	3.2213	Whole genome		chr1	22259521	22273930	Gypsy	0.5396	Whole genome
	Chr02	65302103	65311549	unknown	1.6414	Whole genome		chr1	22418010	22428191	Gypsy	0.0332	Whole genome
	Chr02	65624175	65629545	unknown	3.0454	Whole genome		chr1	22622142	22626172	unknown	0.693	Whole genome
	Chr02	67034531	67046677	Gypsy	0	Whole genome		chr1	22698530	22705839	Gypsy	2.482	Whole genome
	Chr02	67364498	67388219	unknown	1.3017	Whole genome		chr1	22737316	22749881	Gypsy	1.7654	Whole genome
	Chr02	67967423	67978988	Gypsy	0	Whole genome		chr1	22832129	22837438	Copia	0.8301	Whole genome
	Chr02	68448185	68459816	Gypsy	0	Whole genome		chr1	23033043	23042454	Gypsy	1.099	Whole genome
	Chr02	68839408	68851641	Gypsy	0.8995	Whole genome		chr1	23158051	23169160	Gypsy	0.3621	Whole genome
	Chr02	68940407	68952050	Gypsy	0	Whole genome		chr1	23177108	23184484	Gypsy	0.0551	Whole genome
	Chr02	69176551	69179830	unknown	1.1716	Whole genome		chr1	23244480	23253615	unknown	0.0946	Whole genome
	Chr02	69235388	69247087	Gypsy	0	Whole genome		chr1	23349261	23359684	Gypsy	0.1165	Whole genome
	Chr02	70193893	70205574	Gypsy	0.0257	Whole genome		chr1	23708436	23713725	Copia	0.4455	Whole genome
	Chr02	71551657	71563237	Gypsy	0	Whole genome		chr1	23757069	23764073	Copia	1.5437	Whole genome
	Chr02	71720913	71737727	Gypsy	4.0552	Whole genome		chr1	23946979	23951906	Copia	0.0928	Whole genome
	Chr02	73434568	73447313	Gypsy	0	Whole genome		chr1	23952075	23958212	Copia	2.0746	Whole genome
	Chr02	73714191	73726912	Gypsy	0	Whole genome		chr1	24201846	24213981	Gypsy	4.4118	Whole genome
	Chr02	74533240	74544916	Gypsy	0	Whole genome		chr1	24276955	24292141	unknown	2.0079	Whole genome
	Chr02	77103301	77114142	Copia	1.2276	Whole genome		chr1	24346721	24357252	unknown	0.6363	Whole genome
	Chr02	78204460	78218260	Gypsy	2.5195	Whole genome		chr1	24372936	24383244	Gypsy	0.1495	Whole genome
	Chr02	78578806	78583401	Gypsy	2.2421	Whole genome		chr1	24537058	24549675	Gypsy	0.8413	Whole genome
	Chr02	78641389	78653832	Gypsy	1.5379	Whole genome		chr1	25048424	25057852	Gypsy	0.5007	Whole genome
	Chr02	79359899	79363587	unknown	2.6122	Whole genome		chr1	25292089	25303155	Gypsy	0.2217	Whole genome
	Chr02	79443864	79449244	Copia	1.389	Whole genome		chr1	25419103	25432148	Gypsy	1.0743	Whole genome
	Chr02	79909248	79921989	Gypsy	0	Whole genome		chr1	25509313	25520657	Gypsy	2.8723	Whole genome
	Chr02	80515564	80525344	Gypsy	2.7404	Whole genome		chr1	25569497	25580704	Gypsy	0.2943	Whole genome
	Chr02	80946157	80950843	Copia	0.8842	Whole genome		chr1	25627720	25635962	Gypsy	2.2551	Whole genome
	Chr02	81143659	81155158	Gypsy	0	Whole genome		chr1	25721523	25734104	Gypsy	0.5728	Whole genome
	Chr02	81184393	81190239	unknown	2.6573	Whole genome		chr1	26172643	26180681	unknown	0.9098	Whole genome
	Chr02	81206781	81218420	Gypsy	0	Whole genome		chr1	26535304	26546417	Gypsy	0.2849	Whole genome
	Chr02	81554479	81557155	Copia	1.5139	Whole genome		chr1	26568050	26581053	Gypsy	1.1924	Whole genome
	Chr02	82657943	82670580	Gypsy	0.077	Whole genome		chr1	27062498	27073377	Gypsy	0.8009	Whole genome
	Chr02	82850196	82861807	Gypsy	0	Whole genome		chr1	27217659	27220799	unknown	0.0872	Whole genome
	Chr02	83434669	83445235	Gypsy	2.6565	Whole genome		chr1	27241534	27244672	unknown	0.3502	Whole genome
	Chr02	83653992	83658681	Copia	0	Whole genome		chr1	27529857	27537166	Gypsy	3.6078	Whole genome
	Chr02	84343901	84348603	Copia	0	Whole genome		chr1	27543042	27548790	unknown	1.4075	Whole genome
	Chr02	84930241	84936193	Gypsy	0.4181	Whole genome		chr1	28305675	28313477	Copia	0.4741	Whole genome
	Chr02	84947280	84952035	Copia	2.368	Whole genome		chr1	28316987	28326805	Gypsy	0.5692	Whole genome
	Chr02	85304830	85315052	Gypsy	2.9831	Whole genome		chr1	28339399	28350512	Gypsy	0.3756	Whole genome
	Chr02	86468321	86480121	Gypsy	0	Whole genome		chr1	28507508	28519393	Gypsy	0.5979	Whole genome
	Chr02	86524009	86530321	Copia	2.2327	Whole genome		chr1	28571217	28576760	Copia	0.3127	Whole genome
	Chr02	86897675	86909331	Gypsy	0	Whole genome		chr1	28599701	28610793	Gypsy	0.1834	Whole genome
	Chr02	87227224	87238866	Gypsy	0.0258	Whole genome		chr1	28841693	28846710	Copia	1.9902	Whole genome
	Chr02	89444012	89453667	Gypsy	3.2942	Whole genome		chr1	28868106	28878975	Gypsy	0.0541	Whole genome
	Chr02	91487462	91492310	Copia	0	Whole genome		chr1	28911002	28929514	Gypsy	1.0193	Whole genome
	Chr02	91579659	91586629	Copia	2.7366	Whole genome		chr1	29212696	29223289	Gypsy	0.0245	Whole genome
	Chr02	91719916	91733657	unknown	1.8489	Whole genome		chr1	29358786	29364386	Copia	0.1224	Whole genome
	Chr02	93190003	93193214	Gypsy	0.742	Whole genome		chr1	29375759	29386190	Gypsy	0.6914	Whole genome
	Chr02	93741647	93746417	Copia	0	Whole genome		chr1	29477459	29487962	Gypsy	1.956	Whole genome
	Chr02	93935807	93942528	unknown	3.5281	Whole genome		chr1	29641683	29649003	Gypsy	3.4573	Whole genome
	Chr02	94161064	94172656	Gypsy	0	Whole genome		chr1	29823841	29825549	Copia	1.4263	Whole genome
	Chr02	94418489	94430088	Gypsy	0	Whole genome		chr1	30245062	30252641	Gypsy	0.6798	Whole genome
	Chr02	94576290	94581047	Copia	0	Whole genome		chr1	30353953	30365104	Gypsy	1.26	Whole genome
	Chr02	94855581	94868308	Gypsy	0	Whole genome		chr1	31477130	31481157	Gypsy	2.8072	Whole genome
	Chr02	95057484	95064036	Copia	2.3868	Whole genome		chr1	32156343	32163969	Gypsy	1.8834	Whole genome
	Chr02	95814063	95824567	unknown	3.5354	Whole genome		chr1	32330879	32340043	unknown	0.0707	Whole genome
	Chr02	95879680	95892328	Gypsy	0	Whole genome		chr1	32450414	32461606	Gypsy	1.9774	Whole genome
	Chr02	96030067	96034635	unknown	1.2858	Whole genome		chr1	33091098	33097299	unknown	0.8769	Whole genome
	Chr02	96239049	96249193	Gypsy	0.4673	Whole genome		chr1	33270957	33282069	Gypsy	0.8551	Whole genome
	Chr02	96385191	96389932	Copia	0	Whole genome		chr1	33320317	33328847	Gypsy	0.9199	Whole genome
	Chr02	96440446	96456912	Gypsy	1.6056	Whole genome		chr1	33515361	33521092	unknown	0.5604	Whole genome
	Chr02	96773288	96791482	Gypsy	0.2316	Whole genome		chr1	33808777	33819632	Gypsy	1.9996	Whole genome
	Chr02	98110012	98121636	Gypsy	0	Whole genome		chr1	34070286	34074388	Copia	1.2894	Whole genome
	Chr02	99171544	99183191	Gypsy	0	Whole genome		chr1	34170140	34176169	Copia	0.122	Whole genome
	Chr02	99350137	99361761	Gypsy	0	Whole genome		chr1	34218774	34227342	Gypsy	1.9254	Whole genome
	Chr02	99670721	99675247	unknown	3.3609	Whole genome		chr1	34267374	34276031	Gypsy	1.1617	Whole genome
	Chr02	99857053	99868707	Gypsy	0	Whole genome		chr1	34340082	34352728	Gypsy	0.27	Whole genome
	Chr02	100299711	100307633	Gypsy	2.4035	Whole genome		chr1	34484470	34493316	Gypsy	1.9336	Whole genome
	Chr02	100776248	100787919	Gypsy	0	Whole genome		chr1	34664223	34674317	Gypsy	0.1275	Whole genome
	Chr02	101048290	101059882	Gypsy	0	Whole genome		chr1	34715041	34727364	Gypsy	1.5646	Whole genome
	Chr02	101360263	101371867	Gypsy	0	Whole genome		chr1	34849917	34860326	Gypsy	2.8109	Whole genome
	Chr02	102158491	102168523	Gypsy	2.348	Whole genome		chr1	34934841	34945663	Gypsy	0.1647	Whole genome
	Chr02	102272945	102284592	Gypsy	0	Whole genome		chr1	35078528	35083841	Gypsy	1.4399	Whole genome
	Chr02	102338162	102349819	Gypsy	0	Whole genome		chr1	35482491	35487176	Copia	0.8851	Whole genome
	Chr02	103396764	103401981	unknown	2.9121	Whole genome		chr1	35573516	35578770	Copia	0.6976	Whole genome
	Chr02	103952538	103956405	unknown	1.9589	Whole genome		chr1	35642865	35648695	unknown	1.879	Whole genome
	Chr02	104466751	104477095	Gypsy	0.0893	Whole genome		chr1	35834479	35844365	Gypsy	0.9277	Whole genome
	Chr02	105739893	105751547	Gypsy	0	Whole genome		chr1	35852549	35866586	Gypsy	1.7926	Whole genome
	Chr02	106486187	106493714	Gypsy	2.3919	Whole genome		chr1	35951640	35960057	Copia	0.7197	Whole genome
	Chr02	107548484	107554317	Copia	1.6489	Whole genome		chr1	36103468	36112681	Gypsy	1.2934	Whole genome
	Chr02	108560066	108571742	Gypsy	0	Whole genome		chr1	37173608	37183386	Gypsy	1.0802	Whole genome
	Chr02	109249145	109260809	Gypsy	0	Whole genome		chr1	37233261	37243647	Gypsy	0.5971	Whole genome
	Chr02	109497070	109515506	Gypsy	1.4855	Whole genome		chr1	37510189	37521114	Gypsy	0.9352	Whole genome
	Chr02	110039096	110046162	Copia	2.2622	Whole genome		chr1	38236775	38246792	Gypsy	2.3794	Whole genome
	Chr02	110110785	110129122	Gypsy	1.5364	Whole genome		chr1	38557617	38579117	Gypsy	0.4219	Whole genome
	Chr02	110457185	110468800	Gypsy	0	Whole genome		chr1	38760029	38771228	Gypsy	1.0719	Whole genome
	Chr02	110964790	110970782	unknown	2.5337	Whole genome		chr1	38922583	38932893	Gypsy	1.1608	Whole genome
	Chr02	111249301	111261417	Gypsy	0	Whole genome		chr1	39179281	39189658	Gypsy	2.467	Whole genome
	Chr02	112140821	112146957	Copia	2.7163	Whole genome		chr1	39221379	39229052	Gypsy	3.3271	Whole genome
	Chr02	113062060	113079973	Gypsy	3.046	Whole genome		chr1	39931788	39939043	Gypsy	2.2817	Whole genome
	Chr02	113464931	113476559	Gypsy	0	Whole genome		chr1	40130132	40141251	Gypsy	0.3004	Whole genome
	Chr02	113498943	113510611	Gypsy	0	Whole genome		chr1	40213203	40223338	Gypsy	0.5932	Whole genome
	Chr02	113759512	113770921	unknown	1.7559	Whole genome		chr1	40263308	40276442	Gypsy	1.0334	Whole genome
	Chr02	114356411	114359594	unknown	2.6391	Whole genome		chr1	40497376	40507948	unknown	0.704	Whole genome
	Chr02	115110679	115113398	Copia	1.4676	Whole genome		chr1	40694991	40706179	Gypsy	2.582	Whole genome
	Chr02	115141056	115144676	unknown	1.9901	Whole genome		chr1	40744767	40760303	Gypsy	2.9985	Whole genome
	Chr02	115213029	115219188	Gypsy	2.9798	Whole genome		chr1	40900601	40904067	unknown	0.7861	Whole genome
	Chr02	116438968	116450510	Gypsy	0	Whole genome		chr1	40946750	40959722	Gypsy	3.0323	Whole genome
	Chr02	117306818	117325004	Gypsy	0.1987	Whole genome		chr1	40988864	41001422	Gypsy	0.5218	Whole genome
	Chr02	117530965	117542200	unknown	1.9525	Whole genome		chr1	41096906	41105400	Copia	3.8602	Whole genome
	Chr02	117886827	117904828	Gypsy	2.1228	Whole genome		chr1	41098991	41103239	Copia	1.3972	Whole genome
	Chr02	118119539	118122979	unknown	2.5473	Whole genome		chr1	41320256	41325360	Gypsy	0	Whole genome
	Chr02	118282331	118288241	Copia	1.9321	Whole genome		chr1	41879967	41894480	Gypsy	1.3931	Whole genome
	Chr02	118288784	118293606	Copia	0	Whole genome		chr1	41921704	41925885	unknown	1.7019	Whole genome
	Chr02	118828061	118831627	unknown	2.9853	Whole genome		chr1	42090709	42100807	Gypsy	0.3277	Whole genome
	Chr02	118844433	118850762	Copia	1.0866	Whole genome		chr1	42219286	42235347	Gypsy	0.4077	Whole genome
	Chr02	119205291	119215631	Gypsy	0.6014	Whole genome		chr1	42464999	42474931	unknown	0.9766	Whole genome
	Chr02	119242851	119246341	Gypsy	1.8811	Whole genome		chr1	42532415	42543563	Gypsy	1.8029	Whole genome
	Chr02	120195094	120198453	unknown	1.2032	Whole genome		chr1	42796820	42807035	Gypsy	0.1656	Whole genome
	Chr02	120548072	120563305	Gypsy	1.8196	Whole genome		chr1	42875352	42888421	Gypsy	2.4541	Whole genome
	Chr02	120658214	120664342	Copia	3.8024	Whole genome		chr1	42930995	42937137	Copia	1.4375	Whole genome
	Chr02	120997458	121002550	Copia	2.348	Whole genome		chr1	43186278	43192237	unknown	0.6139	Whole genome
	Chr02	121122269	121132573	Gypsy	0.1199	Whole genome		chr1	43548312	43557796	Gypsy	2.6917	Whole genome
	Chr02	121506839	121513547	Gypsy	0.8865	Whole genome		chr1	43570031	43580558	Gypsy	0.9782	Whole genome
	Chr02	121844752	121848792	unknown	1.8755	Whole genome		chr1	43686649	43698499	Gypsy	1.5155	Whole genome
	Chr02	122037364	122042139	Copia	0	Whole genome		chr1	44001720	44012470	Gypsy	0.4806	Whole genome
	Chr02	122410652	122420960	Gypsy	0.1198	Whole genome		chr1	44514619	44526550	Gypsy	1.2954	Whole genome
	Chr02	122859991	122865021	Copia	1.6683	Whole genome		chr1	44632912	44641320	Gypsy	0.6286	Whole genome
	Chr02	122990637	122996655	Copia	3.0842	Whole genome		chr1	44651678	44664925	Gypsy	2.8654	Whole genome
	Chr02	123236058	123242110	unknown	2.847	Whole genome		chr1	46624181	46633270	unknown	0.0353	Whole genome
	Chr02	123627141	123638797	Gypsy	0	Whole genome		chr1	46655819	46664908	unknown	0.0589	Whole genome
	Chr02	124409065	124416645	unknown	1.5296	Whole genome		chr1	46678249	46688853	Gypsy	0.1018	Whole genome
	Chr02	124827275	124832028	Copia	0	Whole genome		chr1	47136507	47145679	unknown	0.0824	Whole genome
	Chr02	124884050	124887376	Gypsy	1.7976	Whole genome		chr1	47136507	47149301	unknown	0.8603	Whole genome
	Chr02	124918894	124929200	Gypsy	0.1499	Whole genome		chr1	47457738	47467615	unknown	1.8352	Whole genome
	Chr02	125427204	125438834	Gypsy	0	Whole genome		chr1	47596156	47607236	Gypsy	1.5987	Whole genome
	Chr02	125607059	125616439	Copia	1.8806	Whole genome		chr1	47956518	47967545	Gypsy	1.0913	Whole genome
	Chr02	126186141	126195454	Copia	2.1246	Whole genome		chr1	48177336	48187644	unknown	1.0671	Whole genome
	Chr02	126247665	126259393	Gypsy	0	Whole genome		chr1	48216155	48227278	Gypsy	0.7432	Whole genome
	Chr02	127337768	127349389	Gypsy	0	Whole genome		chr1	48361912	48372178	Gypsy	1.1244	Whole genome
	Chr02	128068098	128071773	unknown	2.5796	Whole genome		chr1	48852179	48859925	unknown	1.4891	Whole genome
	Chr02	128273034	128278972	Gypsy	1.0705	Whole genome		chr1	48916083	48921679	Copia	0.4941	Whole genome
	Chr02	128932547	128943159	Copia	1.5235	Whole genome		chr1	49043794	49049510	Copia	0.8902	Whole genome
	Chr02	129358364	129363246	Copia	3.9425	Whole genome		chr1	49123035	49134044	Gypsy	0.5986	Whole genome
	Chr02	129649181	129667197	Gypsy	1.3348	Whole genome		chr1	49698590	49708243	Gypsy	0.5	Whole genome
	Chr02	129835462	129847026	Gypsy	1.8455	Whole genome		chr1	50524557	50528617	unknown	0	Whole genome
	Chr02	130030018	130047601	Gypsy	1.7978	Whole genome		chr1	50669951	50677885	unknown	0.5289	Whole genome
	Chr02	130469237	130476779	Gypsy	1.5437	Whole genome		chr1	50681403	50691171	unknown	1.9137	Whole genome
	Chr02	130738210	130744149	Gypsy	2.0716	Whole genome		chr1	50711947	50722260	Gypsy	1.3994	Whole genome
	Chr02	131253960	131265668	Gypsy	0	Whole genome		chr1	50850211	50857595	Gypsy	0.1099	Whole genome
	Chr02	131642054	131652311	Gypsy	0.0151	Whole genome		chr1	50886223	50898022	Gypsy	3.304	Whole genome
	Chr02	131658889	131669208	Gypsy	0.0896	Whole genome		chr1	51013082	51022997	unknown	0.5712	Whole genome
	Chr02	132070674	132081196	Gypsy	2.2064	Whole genome		chr1	51086930	51091195	Gypsy	0.4056	Whole genome
	Chr02	132221738	132234478	Gypsy	0	Whole genome		chr1	51428276	51438651	Gypsy	1.1658	Whole genome
	Chr02	132883372	132896121	Gypsy	0	Whole genome		chr1	51462217	51473341	Gypsy	1.1682	Whole genome
	Chr02	133381543	133386024	Gypsy	3.6724	Whole genome		chr1	51613127	51618062	unknown	0.3465	Whole genome
	Chr02	133474458	133477793	unknown	2.08	Whole genome		chr1	51854014	51858947	unknown	0.3465	Whole genome
	Chr02	133958143	133964252	Copia	2.1612	Whole genome		chr1	52316547	52323894	Gypsy	1.2136	Whole genome
	Chr02	134242344	134247149	Copia	0	Whole genome		chr1	52338479	52348821	Gypsy	1.1896	Whole genome
	Chr02	134841749	134847928	Copia	3.665	Whole genome		chr1	52456782	52466950	Gypsy	0.6582	Whole genome
	Chr02	135271554	135281860	Gypsy	0.0449	Whole genome		chr1	52489014	52509660	Gypsy	1.0669	Whole genome
	Chr02	135813588	135819540	Gypsy	0	Whole genome		chr1	52493504	52503667	unknown	1.1382	Whole genome
	Chr02	135994248	136012274	Gypsy	1.9559	Whole genome		chr1	52615498	52625692	Gypsy	1.1633	Whole genome
	Chr02	136516078	136520462	unknown	0.882	Whole genome		chr1	52926941	52937180	Gypsy	0.092	Whole genome
	Chr02	136785951	136795866	Gypsy	1.9442	Whole genome		chr1	53215009	53220495	Gypsy	0	Whole genome
	Chr02	137238868	137243168	unknown	2.0839	Whole genome		chr1	53301337	53326984	Gypsy	0.04	Whole genome
	Chr02	137313503	137317925	unknown	2.1848	Whole genome		chr1	53559388	53569999	Gypsy	1.7448	Whole genome
	Chr02	137662162	137665508	Gypsy	0.9779	Whole genome		chr1	53741335	53752117	unknown	0.0111	Whole genome
	Chr02	137677954	137683182	Gypsy	0.942	Whole genome		chr1	53772548	53778640	Copia	3.2578	Whole genome
	Chr02	137845397	137852863	Gypsy	2.177	Whole genome		chr1	53873916	53882498	Gypsy	1.4138	Whole genome
	Chr02	138111984	138117348	Copia	2.9069	Whole genome		chr1	53940591	53959216	Gypsy	1.7175	Whole genome
	Chr02	138127033	138131696	unknown	2.2778	Whole genome		chr1	54060078	54070983	Gypsy	1.3964	Whole genome
	Chr02	138232172	138236882	Copia	1.2766	Whole genome		chr1	54077535	54088148	unknown	0.1395	Whole genome
	Chr02	138289236	138305630	Gypsy	1.5178	Whole genome		chr1	54185078	54195140	Gypsy	2.5546	Whole genome
	Chr02	138947757	138953851	Copia	2.3407	Whole genome		chr1	54252633	54263173	Gypsy	1.4273	Whole genome
	Chr02	138974607	138979867	Copia	0.8593	Whole genome		chr1	54505974	54516072	Gypsy	0.3504	Whole genome
	Chr02	139098344	139111321	Gypsy	1.1841	Whole genome		chr1	54598380	54602866	Copia	0.3486	Whole genome
	Chr02	139298460	139303746	Copia	1.3368	Whole genome		chr1	54708928	54719356	unknown	1.2086	Whole genome
	Chr02	139470090	139480474	Gypsy	0.0591	Whole genome		chr1	54893800	54901127	Gypsy	0.8728	Whole genome
	Chr02	139844292	139849796	Copia	3.3339	Whole genome		chr1	54908851	54917105	unknown	1.2351	Whole genome
	Chr02	139979100	139989341	Copia	1.5337	Whole genome		chr1	54980394	54989035	Gypsy	1.8486	Whole genome
	Chr02	140002054	140007753	Copia	1.7951	Whole genome		chr1	55003625	55014283	Gypsy	0.2636	Whole genome
	Chr02	140161036	140179974	Gypsy	1.3138	Whole genome		chr1	55030364	55039295	Gypsy	0.6279	Whole genome
	Chr02	140540963	140547465	Copia	1.257	Whole genome		chr1	55208469	55219555	Gypsy	0.13	Whole genome
	Chr02	140880125	140884869	Copia	0	Whole genome		chr1	55233728	55242091	unknown	0.8313	Whole genome
	Chr02	141092023	141109755	Gypsy	1.3955	Whole genome		chr1	55246159	55255133	Gypsy	0.5939	Whole genome
	Chr02	141175555	141184979	Gypsy	1.5261	Whole genome		chr1	55550071	55561159	Gypsy	0.4822	Whole genome
	Chr02	141535727	141546892	unknown	1.9724	Whole genome		chr1	55645302	55658794	Gypsy	1.8446	Whole genome
	Chr02	141567865	141585116	Gypsy	1.934	Whole genome		chr1	55700293	55708525	Gypsy	1.9045	Whole genome
	Chr02	141660161	141664966	Copia	0	Whole genome		chr1	56038133	56049138	Gypsy	0.2905	Whole genome
	Chr02	142240350	142245051	unknown	2.5498	Whole genome		chr1	56357748	56368147	Gypsy	0.3681	Whole genome
	Chr02	142408943	142428064	Gypsy	2.4752	Whole genome		chr1	56376147	56384389	Gypsy	0.4004	Whole genome
	Chr02	142529914	142541606	Copia	2.0086	Whole genome		chr1	56519383	56538823	Gypsy	3.0857	Whole genome
	Chr02	142966720	142972458	Copia	2.0705	Whole genome		chr1	56617003	56624977	Gypsy	0.6464	Whole genome
	Chr02	142984217	142991838	Gypsy	1.1109	Whole genome		chr1	56645525	56654781	Gypsy	0.3467	Whole genome
	Chr02	143104701	143111902	Copia	4.1117	Whole genome		chr1	56717090	56728159	Gypsy	0.2482	Whole genome
	Chr02	143139030	143157412	Gypsy	1.0117	Whole genome		chr1	56911965	56923072	Gypsy	0.3494	Whole genome
	Chr02	143210527	143224950	Gypsy	2.2361	Whole genome		chr1	57153524	57160914	Gypsy	0.9877	Whole genome
	Chr02	143940629	143946138	Copia	1.6646	Whole genome		chr1	57174186	57185437	Gypsy	0.4472	Whole genome
	Chr02	144051053	144056325	Gypsy	0.7837	Whole genome		chr1	57240377	57251470	unknown	0.9165	Whole genome
	Chr02	144199344	144204588	Copia	0.7373	Whole genome		chr1	57561593	57572685	Gypsy	0.2077	Whole genome
	Chr02	144805067	144814704	Gypsy	0.7856	Whole genome		chr1	58359706	58368249	Gypsy	1.3363	Whole genome
	Chr02	144821211	144839151	Gypsy	2.3672	Whole genome		chr1	58373521	58380835	Gypsy	1.4476	Whole genome
	Chr02	145279878	145296086	Gypsy	2.1924	Whole genome		chr1	58399230	58404901	Gypsy	0.6082	Whole genome
	Chr02	145356968	145361760	Copia	0	Whole genome		chr1	58426739	58437435	Gypsy	1.0416	Whole genome
	Chr02	145418620	145429926	Gypsy	1.9659	Whole genome		chr1	58451717	58460558	unknown	0.0175	Whole genome
	Chr02	145494353	145499604	Copia	1.2312	Whole genome		chr1	58500525	58507820	Gypsy	1.581	Whole genome
	Chr02	145906850	145915686	Copia	3.6194	Whole genome		chr1	58542710	58553060	Gypsy	1.0171	Whole genome
	Chr02	145968003	145970949	Copia	0	Whole genome		chr1	58630404	58638149	Gypsy	2.4197	Whole genome
	Chr02	146131034	146141341	Gypsy	0.0749	Whole genome		chr1	58776809	58786311	unknown	0	Whole genome
	Chr02	146280755	146292351	Gypsy	0.0258	Whole genome		chr1	58837217	58850500	Gypsy	0.5794	Whole genome
	Chr02	146559763	146577400	Gypsy	1.0081	Whole genome		chr1	58871582	58880318	unknown	0.3363	Whole genome
	Chr02	147019500	147027803	unknown	2.0131	Whole genome		chr1	59097386	59106551	unknown	0.0118	Whole genome
	Chr02	147988083	147998393	Gypsy	0.0748	Whole genome		chr1	59193807	59202965	unknown	0.0353	Whole genome
	Chr02	148695727	148701228	Copia	1.638	Whole genome		chr1	59502482	59508677	unknown	0.2082	Whole genome
	Chr02	148755779	148763565	Gypsy	1.6881	Whole genome		chr1	59670897	59680845	Gypsy	0.0547	Whole genome
	Chr02	149394284	149399133	Copia	0.2542	Whole genome		chr1	59697443	59706603	unknown	0	Whole genome
	Chr02	149772640	149789858	Gypsy	2.575	Whole genome		chr1	59729553	59739158	Gypsy	0	Whole genome
	Chr02	149972778	149978347	unknown	1.597	Whole genome		chr1	59802446	59813525	Gypsy	0.3128	Whole genome
	Chr02	150367824	150378042	Gypsy	0.5345	Whole genome		chr1	59891833	59902525	Gypsy	0.2246	Whole genome
	Chr02	150398491	150408729	Gypsy	0.6083	Whole genome		chr1	60015137	60025001	Gypsy	0	Whole genome
	Chr02	150452261	150462482	Gypsy	0.4744	Whole genome		chr1	60035359	60046505	Gypsy	0.1166	Whole genome
	Chr02	150694750	150699896	Copia	1.055	Whole genome		chr1	60140781	60150599	Gypsy	0.0166	Whole genome
	Chr02	150794198	150800558	unknown	1.9565	Whole genome		chr1	60339539	60350600	Gypsy	0.3792	Whole genome
	Chr02	151090742	151102331	Gypsy	0	Whole genome		chr1	60385500	60395760	Gypsy	0.1834	Whole genome
	Chr02	151268353	151278781	Gypsy	0.9047	Whole genome		chr1	60405809	60414966	unknown	0.0944	Whole genome
	Chr02	151368519	151378767	Gypsy	0.7738	Whole genome		chr1	60569452	60578019	Gypsy	0.2465	Whole genome
	Chr02	151395137	151399640	Copia	1.8111	Whole genome		chr1	60679746	60688575	unknown	0.3991	Whole genome
	Chr02	151611393	151626855	Gypsy	1.7581	Whole genome		chr1	60690113	60700488	Gypsy	1.869	Whole genome
	Chr02	151643669	151647230	unknown	2.0838	Whole genome		chr1	60790318	60800851	Gypsy	1.7496	Whole genome
	Chr02	152093026	152110417	unknown	2.2061	Whole genome		chr1	60877059	60884712	Gypsy	1.8321	Whole genome
	Chr02	152432362	152436275	unknown	2.6167	Whole genome		chr1	60886063	60897757	unknown	2.177	Whole genome
	Chr02	152676319	152694954	Gypsy	1.8815	Whole genome		chr1	60916917	60926414	Gypsy	1.3238	Whole genome
	Chr02	152725059	152736743	Gypsy	0	Whole genome		chr1	61013101	61017903	unknown	0.9292	Whole genome
	Chr02	152889308	152892554	unknown	1.218	Whole genome		chr1	61055683	61071465	Gypsy	1.439	Whole genome
	Chr02	153116261	153134605	Gypsy	3.265	Whole genome		chr1	61173100	61183269	Gypsy	0.7984	Whole genome
	Chr02	153533420	153538810	Copia	2.4912	Whole genome		chr1	61242086	61253170	Gypsy	0.2082	Whole genome
	Chr02	154286738	154291907	Gypsy	0.7991	Whole genome		chr1	61334919	61345297	Gypsy	2.6299	Whole genome
	Chr02	154539310	154558090	Gypsy	0.2624	Whole genome		chr1	61494182	61505364	Gypsy	1.6886	Whole genome
	Chr02	154622124	154632732	unknown	2.818	Whole genome		chr1	61663759	61671408	Gypsy	2.7995	Whole genome
	Chr02	154730594	154742351	Gypsy	2.8421	Whole genome		chr1	61752435	61758367	Copia	1.3517	Whole genome
	Chr02	154946413	154956715	Gypsy	0.0449	Whole genome		chr1	61868108	61879222	Gypsy	1.0696	Whole genome
	Chr02	155381203	155384700	Gypsy	1.9032	Whole genome		chr1	61871301	61875364	Gypsy	0.7783	Whole genome
	Chr02	155450121	155468213	Gypsy	1.6473	Whole genome		chr1	61963452	61971213	Gypsy	2.2877	Whole genome
	Chr02	157013229	157024685	unknown	2.694	Whole genome		chr1	62080287	62090187	Gypsy	0.8754	Whole genome
	Chr02	157245421	157248670	Copia	1.6951	Whole genome		chr1	62110559	62119870	Gypsy	1.2216	Whole genome
	Chr02	157821528	157827475	Gypsy	0	Whole genome		chr1	62164314	62173610	Gypsy	0.614	Whole genome
	Chr02	158160817	158168260	Gypsy	1.6008	Whole genome		chr1	62205184	62218718	Gypsy	1.2644	Whole genome
	Chr02	158235707	158245877	Gypsy	0.8968	Whole genome		chr1	62326828	62330939	unknown	1.2042	Whole genome
	Chr02	159491178	159494352	Copia	1.5067	Whole genome		chr1	62384298	62391643	Gypsy	1.038	Whole genome
	Chr02	159692482	159703041	Gypsy	0.0853	Whole genome		chr1	63034306	63043446	unknown	0.2722	Whole genome
	Chr02	160239001	160245016	Copia	2.0031	Whole genome		chr1	63697664	63718819	unknown	0.184	Whole genome
	Chr02	160613434	160618906	Copia	1.6955	Whole genome		chr1	64083917	64095020	Gypsy	0.4018	Whole genome
	Chr02	160648437	160653592	unknown	2.5574	Whole genome		chr1	64242606	64253448	Gypsy	0.1638	Whole genome
	Chr02	160802596	160807383	Copia	0	Whole genome		chr1	64328539	64339684	Gypsy	1.2035	Whole genome
	Chr02	160921183	160939947	Gypsy	0.463	Whole genome		chr1	64341138	64347748	Gypsy	1.1657	Whole genome
	Chr02	161122390	161126717	Gypsy	2.3053	Whole genome		chr1	64358246	64368035	Gypsy	0.432	Whole genome
	Chr02	161617296	161631100	unknown	1.9377	Whole genome		chr1	64638674	64647688	Gypsy	0.9662	Whole genome
	Chr02	162441244	162459433	Gypsy	0.9988	Whole genome		chr1	65276554	65289276	Gypsy	1.1498	Whole genome
	Chr02	162465212	162471823	Copia	2.004	Whole genome		chr1	65815048	65820507	unknown	0.0392	Whole genome
	Chr02	163123728	163133793	Gypsy	0.1499	Whole genome		chr1	65818542	65836266	unknown	0.3345	Whole genome
	Chr02	163264031	163274335	Gypsy	0.015	Whole genome		chr1	65825601	65833141	unknown	0.1461	Whole genome
	Chr02	163743404	163747601	unknown	2.8601	Whole genome		chr1	65874929	65886126	unknown	0	Whole genome
	Chr02	163812810	163818073	unknown	2.0223	Whole genome		chr1	65876808	65886126	unknown	0.091	Whole genome
	Chr02	164579545	164596150	Gypsy	1.4142	Whole genome		chr1	65928519	65931225	unknown	0.5567	Whole genome
	Chr02	164727798	164731347	unknown	3.1215	Whole genome		chr1	66010842	66023986	Gypsy	0.0586	Whole genome
	Chr02	164948390	164953938	Copia	1.8264	Whole genome		chr1	66267505	66276720	unknown	0	Whole genome
	Chr02	165111683	165123326	Gypsy	0	Whole genome		chr1	66270136	66276720	unknown	0	Whole genome
	Chr02	165435500	165453910	Gypsy	0.6263	Whole genome		chr1	66597589	66601675	unknown	0	Whole genome
	Chr02	165774885	165786053	unknown	2.122	Whole genome		chr1	67503561	67515914	Gypsy	1.8468	Whole genome
	Chr02	166220868	166245204	Gypsy	2.1936	Whole genome		chr1	67585767	67596171	Gypsy	0.1914	Whole genome
	Chr02	167331159	167344185	Gypsy	0.5685	Whole genome		chr1	67802845	67813732	Gypsy	1.7943	Whole genome
	Chr02	167682305	167687011	Copia	0.2484	Whole genome		chr1	68144250	68156841	Gypsy	1.1966	Whole genome
	Chr02	168165047	168176741	Gypsy	2.758	Whole genome		chr1	68526470	68536297	Gypsy	0.2239	Whole genome
	Chr02	168193530	168196258	unknown	0.3179	Whole genome		chr1	68852790	68862407	Gypsy	0.1967	Whole genome
	Chr02	168388380	168394029	unknown	0.5778	Whole genome		chr1	69420533	69427898	Gypsy	0.2805	Whole genome
	Chr02	168654736	168658296	unknown	1.9007	Whole genome		chr1	69442291	69451696	Gypsy	0.2063	Whole genome
	Chr02	168779305	168782824	unknown	2.2201	Whole genome		chr1	69456235	69466637	Gypsy	2.0169	Whole genome
	Chr02	169325131	169343036	Gypsy	0.5451	Whole genome		chr1	70042399	70052278	Gypsy	1.7068	Whole genome
	Chr02	169847759	169853528	Copia	1.034	Whole genome		chr1	70322764	70332892	unknown	0.4292	Whole genome
	Chr02	169932831	169943130	Gypsy	0.2102	Whole genome		chr1	70438796	70445185	Gypsy	0.3025	Whole genome
	Chr02	170536949	170554964	unknown	0.2911	Whole genome		chr1	70535804	70545887	unknown	0.1931	Whole genome
	Chr02	170610902	170616159	Copia	1.2395	Whole genome		chr1	70645155	70654994	Gypsy	0.4566	Whole genome
	Chr02	171110117	171122254	Gypsy	0	Whole genome		chr1	70709044	70716405	Gypsy	0.5159	Whole genome
	Chr02	171380192	171391810	Gypsy	0	Whole genome		chr1	70836872	70845741	Gypsy	2.309	Whole genome
	Chr02	171779702	171784092	unknown	0.7911	Whole genome		chr1	70882247	70892041	unknown	0.1662	Whole genome
	Chr02	171785683	171790594	Copia	2.2005	Whole genome		chr1	70893754	70903720	Gypsy	0.9552	Whole genome
	Chr02	171801138	171808952	unknown	1.6399	Whole genome		chr1	71186065	71194023	Gypsy	0.2607	Whole genome
	Chr02	172584292	172586750	Copia	2.6567	Whole genome		chr1	71227070	71236295	Gypsy	1.1501	Whole genome
	Chr02	172584309	172586738	Copia	2.8787	Whole genome		chr1	71311945	71322887	Gypsy	1.74	Whole genome
	Chr02	173025339	173034465	Gypsy	2.2997	Whole genome		chr1	71372470	71381525	Gypsy	0.5231	Whole genome
	Chr02	173178922	173184078	Copia	2.7723	Whole genome		chr1	71455872	71463226	Gypsy	0.2851	Whole genome
	Chr02	173282362	173287853	Copia	1.0234	Whole genome		chr1	71512475	71523012	unknown	1.6328	Whole genome
	Chr02	173374825	173385130	Gypsy	0.075	Whole genome		chr1	71591212	71600549	Gypsy	1.5436	Whole genome
	Chr02	173690303	173694922	Copia	2.1698	Whole genome		chr1	71757611	71767986	Gypsy	1.4555	Whole genome
	Chr02	173772949	173776538	unknown	1.9565	Whole genome		chr1	71858547	71870010	Gypsy	0.7052	Whole genome
	Chr02	174553374	174558227	Copia	0	Whole genome		chr1	71902468	71907845	unknown	0.8761	Whole genome
	Chr02	174840020	174856616	Gypsy	1.2806	Whole genome		chr1	71976327	71987110	Gypsy	0.2123	Whole genome
	Chr02	174949225	174953893	Copia	0.8406	Whole genome		chr1	72091670	72097568	unknown	0.4427	Whole genome
	Chr02	175120778	175131134	Gypsy	0.9844	Whole genome		chr1	72166713	72181776	Gypsy	2.1737	Whole genome
	Chr02	175413478	175415870	unknown	1.152	Whole genome		chr1	72217895	72225240	Gypsy	0.4514	Whole genome
	Chr02	175891299	175898700	Gypsy	0.9806	Whole genome		chr1	72252565	72259844	Gypsy	0.4609	Whole genome
	Chr02	175929302	175947392	Gypsy	0.1233	Whole genome		chr1	72278006	72285285	Gypsy	0.519	Whole genome
	Chr02	176219810	176223779	Copia	1.6797	Whole genome		chr1	72867570	72872577	unknown	0.7326	Whole genome
	Chr02	176612493	176622799	Gypsy	0	Whole genome		chr1	72953268	72966338	Gypsy	1.2785	Whole genome
	Chr02	177134066	177139373	unknown	1.1499	Whole genome		chr1	73038712	73048746	unknown	1.3905	Whole genome
	Chr02	177355018	177360069	unknown	1.7896	Whole genome		chr1	73299594	73309362	Gypsy	2.1173	Whole genome
	Chr02	177846437	177864734	Gypsy	0.5429	Whole genome		chr1	73663966	73673416	Gypsy	1.4196	Whole genome
	Chr02	178210656	178214428	unknown	1.1589	Whole genome		chr1	73723590	73729312	unknown	0.0516	Whole genome
	Chr03	328758	339065	Gypsy	0.0599	Whole genome		chr1	73779806	73790765	Gypsy	0.0397	Whole genome
	Chr03	621187	631501	Gypsy	0.1047	Whole genome		chr1	73839227	73845012	unknown	0.3637	Whole genome
	Chr03	856178	859389	Copia	1.7586	Whole genome		chr1	73857716	73865593	unknown	0.9869	Whole genome
	Chr03	1694286	1707007	Gypsy	0	Whole genome		chr1	74095795	74101739	unknown	0.2943	Whole genome
	Chr03	1787261	1792315	Copia	1.2453	Whole genome		chr1	74115992	74123343	Gypsy	0.2792	Whole genome
	Chr03	1935953	1944103	unknown	1.2243	Whole genome		chr1	74137208	74146471	Gypsy	1.0423	Whole genome
	Chr03	2683265	2688098	Copia	0.2558	Whole genome		chr1	74270713	74274751	unknown	0	Whole genome
	Chr03	2780109	2790465	Gypsy	0.6004	Whole genome		chr1	74434495	74445994	unknown	0.1932	Whole genome
	Chr03	2898030	2903056	Copia	0.8716	Whole genome		chr1	74438155	74443700	unknown	0.4369	Whole genome
	Chr03	3016670	3028366	Gypsy	0	Whole genome		chr1	74466483	74473868	Gypsy	0.2752	Whole genome
	Chr03	3130009	3142145	Gypsy	0	Whole genome		chr1	74620027	74627362	Gypsy	0.6244	Whole genome
	Chr03	3717106	3723224	Copia	2.7139	Whole genome		chr1	76688182	76696045	Gypsy	0.1055	Whole genome
	Chr03	3827529	3831538	unknown	1.3413	Whole genome		chr1	76777399	76789958	Gypsy	0.8454	Whole genome
	Chr03	3998643	4014580	Gypsy	2.5438	Whole genome		chr1	76826399	76838759	Gypsy	0.1569	Whole genome
	Chr03	4063918	4074217	Gypsy	0.045	Whole genome		chr1	76944360	76956734	Gypsy	0.0392	Whole genome
	Chr03	5370867	5380962	Gypsy	0.7903	Whole genome		chr1	77226660	77232617	unknown	2.1051	Whole genome
	Chr03	6504738	6516356	Gypsy	0	Whole genome		chr1	77417480	77423137	unknown	1.1332	Whole genome
	Chr03	6634633	6644957	Gypsy	0.0747	Whole genome		chr1	78191081	78202073	Gypsy	1.5605	Whole genome
	Chr03	7256744	7259473	unknown	1.384	Whole genome		chr1	78629328	78640291	Gypsy	0.0264	Whole genome
	Chr03	7808872	7814305	Gypsy	1.5668	Whole genome		chr1	78727964	78738966	Gypsy	0.8837	Whole genome
	Chr03	8318299	8322985	unknown	2.3101	Whole genome		chr1	78778101	78788149	Gypsy	0.5073	Whole genome
	Chr03	8349481	8357112	unknown	3.4135	Whole genome		chr1	78849233	78860562	Gypsy	0.2141	Whole genome
	Chr03	8401828	8412155	Gypsy	0.0448	Whole genome		chr1	79412459	79417897	Copia	1.5643	Whole genome
	Chr03	8492651	8505160	unknown	1.4547	Whole genome		chr1	79447500	79457253	Gypsy	1.3047	Whole genome
	Chr03	8501113	8505160	unknown	1.1798	Whole genome		chr1	79459679	79465612	unknown	0.0481	Whole genome
	Chr03	8505241	8515545	Gypsy	0.015	Whole genome		chr1	79581043	79596853	Gypsy	1.4104	Whole genome
	Chr03	8884158	8887787	Copia	1.1412	Whole genome		chr1	79764778	79775784	Gypsy	0.3708	Whole genome
	Chr03	9027865	9031628	Gypsy	2.0744	Whole genome		chr1	80020401	80027765	Gypsy	0	Whole genome
	Chr03	9286510	9290061	unknown	2.0162	Whole genome		chr1	80205600	80219815	Gypsy	1.6816	Whole genome
	Chr03	9304500	9317035	Gypsy	1.6927	Whole genome		chr1	81133002	81144143	Gypsy	0.5568	Whole genome
	Chr03	9407047	9417355	Gypsy	0	Whole genome		chr1	81592145	81603185	Gypsy	0.262	Whole genome
	Chr03	9858069	9862923	Gypsy	2.4231	Whole genome		chr1	81610792	81621491	Gypsy	1.4857	Whole genome
	Chr03	9867462	9874442	Copia	2.9129	Whole genome		chr1	81768334	81778108	Gypsy	1.6102	Whole genome
	Chr03	9907585	9918874	unknown	2.026	Whole genome		chr1	81825619	81830695	unknown	0.8213	Whole genome
	Chr03	10369536	10373099	unknown	2.0603	Whole genome		chr1	81864944	81869992	Gypsy	1.4139	Whole genome
	Chr03	10468644	10471062	Copia	2.6468	Whole genome		chr1	81927914	81939151	Gypsy	1.0428	Whole genome
	Chr03	10533607	10536479	unknown	0.8862	Whole genome		chr1	82161389	82171781	Gypsy	2.9469	Whole genome
	Chr03	10599329	10609641	Gypsy	0.0448	Whole genome		chr1	82376666	82388858	Gypsy	1.3143	Whole genome
	Chr03	10765556	10775792	Gypsy	0	Whole genome		chr1	82399955	82407392	Gypsy	0.8902	Whole genome
	Chr03	11146768	11150429	unknown	2.6122	Whole genome		chr1	83175052	83186244	Gypsy	0.7404	Whole genome
	Chr03	11280363	11291727	unknown	1.3452	Whole genome		chr1	83435754	83444174	Gypsy	1.0482	Whole genome
	Chr03	11758341	11768672	Gypsy	0.1488	Whole genome		chr1	83552840	83563611	Gypsy	1.4385	Whole genome
	Chr03	11971125	11975897	Copia	0	Whole genome		chr1	83862852	83874444	unknown	0.7916	Whole genome
	Chr03	12176962	12179899	Copia	1.8035	Whole genome		chr1	84110576	84121493	Gypsy	0.2546	Whole genome
	Chr03	12386960	12398878	unknown	2.0135	Whole genome		chr1	84139701	84147006	Gypsy	0.168	Whole genome
	Chr03	12526286	12545055	Gypsy	0.7148	Whole genome		chr1	84313202	84325664	Gypsy	0.3774	Whole genome
	Chr03	12944855	12953225	Gypsy	0.0599	Whole genome		chr1	84727063	84737727	Gypsy	0.7645	Whole genome
	Chr03	12999815	13006576	Copia	1.835	Whole genome		chr1	84753900	84765115	Gypsy	1.2482	Whole genome
	Chr03	13811760	13823411	Gypsy	0	Whole genome		chr1	84791641	84800561	Gypsy	2.0388	Whole genome
	Chr03	13974326	13979126	Copia	0	Whole genome		chr1	85088155	85098130	Gypsy	3.4871	Whole genome
	Chr03	14266167	14276807	Gypsy	2.2404	Whole genome		chr1	85226316	85239232	Gypsy	2.6729	Whole genome
	Chr03	14597186	14600815	unknown	2.2015	Whole genome		chr1	85284713	85294735	Gypsy	2.7207	Whole genome
	Chr03	14842888	14846522	unknown	2.8662	Whole genome		chr1	85729101	85741751	Gypsy	1.3743	Whole genome
	Chr03	14929421	14941081	Gypsy	0	Whole genome		chr1	86109177	86120484	Gypsy	1.0145	Whole genome
	Chr03	15253431	15265153	Gypsy	0	Whole genome		chr1	86324733	86334341	Gypsy	0.9809	Whole genome
	Chr03	15613451	15616559	unknown	1.2895	Whole genome		chr1	86614436	86625537	Gypsy	1.3904	Whole genome
	Chr03	15869803	15873678	unknown	1.8846	Whole genome		chr1	86631071	86640462	Gypsy	0.9859	Whole genome
	Chr03	15999260	16005339	Copia	3.0153	Whole genome		chr1	86677777	86690845	Gypsy	1.4105	Whole genome
	Chr03	16058826	16062149	Gypsy	1.8034	Whole genome		chr1	87337829	87340934	unknown	0.4404	Whole genome
	Chr03	16114913	16132851	Gypsy	1.7162	Whole genome		chr1	87869520	87877189	unknown	0.0989	Whole genome
	Chr03	16150263	16167777	Gypsy	2.0851	Whole genome		chr1	88035613	88041340	Gypsy	0.9086	Whole genome
	Chr03	16308778	16326961	Gypsy	0.4099	Whole genome		chr1	88078040	88088509	Gypsy	1.6901	Whole genome
	Chr03	16372347	16383987	Gypsy	0	Whole genome		chr1	88325182	88332086	unknown	1.3388	Whole genome
	Chr03	16642244	16647810	Copia	1.1411	Whole genome		chr1	88371136	88384862	Gypsy	0.6088	Whole genome
	Chr03	16906426	16923409	unknown	2.4836	Whole genome		chr1	88500613	88513424	Gypsy	0.0723	Whole genome
	Chr03	16960954	16966077	Copia	2.4896	Whole genome		chr1	88585331	88601379	Gypsy	0.1366	Whole genome
	Chr03	17594656	17604951	Gypsy	0.06	Whole genome		chr1	88794332	88800225	unknown	0.191	Whole genome
	Chr03	17636483	17641199	Copia	0.2542	Whole genome		chr1	89151205	89161314	unknown	0.7394	Whole genome
	Chr03	17824129	17826954	unknown	3.0221	Whole genome		chr1	89326411	89332896	Copia	1.1007	Whole genome
	Chr03	18031499	18033940	Gypsy	2.9998	Whole genome		chr1	89492809	89505442	Gypsy	0.9093	Whole genome
	Chr03	18231284	18235341	unknown	2.2636	Whole genome		chr1	89846097	89856478	Gypsy	2.499	Whole genome
	Chr03	18445113	18449855	Copia	0	Whole genome		chr1	90268770	90289940	Gypsy	0.5711	Whole genome
	Chr03	18667281	18672727	Copia	0.8709	Whole genome		chr1	90521787	90534903	Gypsy	2.8775	Whole genome
	Chr03	18993069	19004770	Gypsy	0.0257	Whole genome		chr1	90781804	90792956	Gypsy	1.2574	Whole genome
	Chr03	19048304	19054174	unknown	2.0492	Whole genome		chr1	90958150	90963209	Copia	1.1741	Whole genome
	Chr03	19423893	19429336	Gypsy	0.9436	Whole genome		chr1	90998071	91014460	unknown	0.1434	Whole genome
	Chr03	19445263	19456145	Gypsy	2.5479	Whole genome		chr1	91145187	91156506	Gypsy	0.9364	Whole genome
	Chr03	19596162	19614770	Gypsy	0.2486	Whole genome		chr1	91677671	91686822	unknown	0.2366	Whole genome
	Chr03	19766490	19782407	unknown	1.4191	Whole genome		chr1	91965829	91976663	unknown	0.6396	Whole genome
	Chr03	19978439	19982519	Copia	0.2558	Whole genome		chr1	92278359	92290913	Gypsy	0.2146	Whole genome
	Chr03	20139710	20157463	Gypsy	3.1817	Whole genome		chr1	92611350	92624103	Gypsy	1.1674	Whole genome
	Chr03	21046821	21052050	Copia	2.2747	Whole genome		chr1	92789845	92800848	Gypsy	1.5695	Whole genome
	Chr03	21211274	21216476	Copia	2.6742	Whole genome		chr1	93536894	93538770	Copia	1.4988	Whole genome
	Chr03	21429189	21434954	Copia	1.9203	Whole genome		chr1	93871813	93877771	unknown	1.6428	Whole genome
	Chr03	22855219	22860714	unknown	1.9564	Whole genome		chr1	93916561	93926541	unknown	1.3289	Whole genome
	Chr03	22892196	22895477	unknown	2.217	Whole genome		chr1	94413143	94417730	Copia	0	Whole genome
	Chr03	23154149	23168004	unknown	3.2729	Whole genome		chr1	94481753	94494820	Gypsy	2.4164	Whole genome
	Chr03	23381585	23391895	Gypsy	0.1197	Whole genome		chr1	94548828	94557048	Copia	2.4775	Whole genome
	Chr03	23428096	23438408	Gypsy	0.1047	Whole genome		chr1	94859516	94870150	Gypsy	2.1195	Whole genome
	Chr03	23936138	23946444	Gypsy	0.1049	Whole genome		chr1	94960347	94972921	Gypsy	1.5042	Whole genome
	Chr03	24048909	24052507	unknown	1.5119	Whole genome		chr1	95329669	95341691	unknown	0.1993	Whole genome
	Chr03	24192625	24212029	Gypsy	0.5224	Whole genome		chr1	96144786	96155937	Gypsy	2.1932	Whole genome
	Chr03	25279041	25290111	Gypsy	1.9287	Whole genome		chr1	96409893	96419574	Gypsy	2.0361	Whole genome
	Chr03	25362852	25370351	Gypsy	2.8954	Whole genome		chr1	96438233	96440009	Copia	1.4264	Whole genome
	Chr03	25868999	25873008	unknown	1.8839	Whole genome		chr1	96454376	96459304	unknown	1.2435	Whole genome
	Chr03	26313401	26325073	Gypsy	0	Whole genome		chr1	96579290	96590265	Gypsy	0.6286	Whole genome
	Chr03	26431810	26443459	Gypsy	0	Whole genome		chr1	96766628	96777844	Gypsy	1.8085	Whole genome
	Chr03	26687343	26699033	Gypsy	0	Whole genome		chr1	96808831	96810572	Copia	1.9399	Whole genome
	Chr03	26992471	27004181	Gypsy	0.0257	Whole genome		chr1	96861170	96871224	Gypsy	0.5439	Whole genome
	Chr03	27017659	27029302	Gypsy	0	Whole genome		chr1	97507150	97513062	Copia	1.4796	Whole genome
	Chr03	27315235	27327398	Gypsy	0	Whole genome		chr1	97673358	97683650	Gypsy	1.0433	Whole genome
	Chr03	27471061	27482696	Gypsy	0	Whole genome		chr1	97833692	97846344	Gypsy	0.5419	Whole genome
	Chr03	27549474	27561074	Gypsy	0	Whole genome		chr1	97951256	97961993	Gypsy	0.1114	Whole genome
	Chr03	29347624	29358878	Gypsy	3.0526	Whole genome		chr1	98138940	98147265	Gypsy	0.2152	Whole genome
	Chr03	29578747	29583602	Copia	0	Whole genome		chr1	98394249	98404548	Gypsy	0.9394	Whole genome
	Chr03	29744796	29749557	Copia	1.4111	Whole genome		chr1	98697647	98706364	Copia	0.9752	Whole genome
	Chr03	29891282	29896327	Copia	1.0304	Whole genome		chr1	98732885	98738020	unknown	0.5979	Whole genome
	Chr03	29991203	29998638	Gypsy	1.7111	Whole genome		chr1	98892739	98900030	unknown	1.6806	Whole genome
	Chr03	30284620	30289246	Copia	1.4337	Whole genome		chr1	98965779	98978325	Gypsy	0.7637	Whole genome
	Chr03	31171972	31177330	Copia	1.7087	Whole genome		chr1	98989861	99000812	Gypsy	0.3941	Whole genome
	Chr03	31588690	31607449	Gypsy	0.8643	Whole genome		chr1	99179831	99184597	Copia	0.1157	Whole genome
	Chr03	31683726	31688571	Copia	0	Whole genome		chr1	99438305	99449808	Gypsy	3.8577	Whole genome
	Chr03	32137096	32140357	Copia	2.4428	Whole genome		chr1	99443619	99447624	unknown	1.8036	Whole genome
	Chr03	32573794	32578647	Copia	0	Whole genome		chr1	99465092	99474211	unknown	0.6671	Whole genome
	Chr03	33062619	33066179	unknown	1.3342	Whole genome		chr1	99537524	99543053	Copia	0.1044	Whole genome
	Chr03	33124648	33136285	Gypsy	0	Whole genome		chr1	99629992	99637124	Gypsy	2.3385	Whole genome
	Chr03	33141931	33159677	Gypsy	1.7363	Whole genome		chr1	100328879	100337458	Gypsy	0.1346	Whole genome
	Chr03	33165581	33170812	Copia	3.8813	Whole genome		chr1	100698819	100709979	Gypsy	0.1423	Whole genome
	Chr03	33208687	33226261	Gypsy	1.9682	Whole genome		chr1	100763268	100775799	Gypsy	0.7455	Whole genome
	Chr03	33580240	33592180	unknown	1.8438	Whole genome		chr1	100784722	100802375	Gypsy	1.3322	Whole genome
	Chr03	33626946	33637252	Gypsy	0.1048	Whole genome		chr1	100842352	100852674	Gypsy	0.1041	Whole genome
	Chr03	33967617	33978182	Gypsy	0.0851	Whole genome		chr1	101077516	101087812	Gypsy	0.3663	Whole genome
	Chr03	33986477	34004511	Gypsy	2.7501	Whole genome		chr1	101412687	101420038	Gypsy	0.1133	Whole genome
	Chr03	34051484	34055043	unknown	1.0587	Whole genome		chr1	101663565	101674158	Gypsy	1.5054	Whole genome
	Chr03	34243699	34254261	Gypsy	0.3137	Whole genome		chr1	101949266	101960881	Gypsy	0.0799	Whole genome
	Chr03	34539519	34558007	Gypsy	2.0584	Whole genome		chr1	102518107	102527088	Gypsy	1.0443	Whole genome
	Chr03	34560084	34578013	Gypsy	1.9065	Whole genome		chr1	102702640	102707559	unknown	0.1133	Whole genome
	Chr03	34580337	34585452	Copia	1.5989	Whole genome		chr1	102815313	102828804	Gypsy	0.9106	Whole genome
	Chr03	34643462	34653769	Gypsy	0.9899	Whole genome		chr1	103305639	103312412	Copia	3.1513	Whole genome
	Chr03	35236877	35242218	unknown	2.4006	Whole genome		chr1	103353168	103360953	Gypsy	1.079	Whole genome
	Chr03	35836689	35850086	Gypsy	4.1404	Whole genome		chr1	103386339	103399425	Gypsy	1.32	Whole genome
	Chr03	35908917	35918065	Copia	1.2238	Whole genome		chr1	103524715	103537038	Gypsy	0.404	Whole genome
	Chr03	36838539	36850659	Gypsy	0	Whole genome		chr1	103696852	103707503	Gypsy	0.3496	Whole genome
	Chr03	37133758	37151419	Gypsy	0.2343	Whole genome		chr1	103748798	103759114	Gypsy	1.861	Whole genome
	Chr03	37392033	37398658	Copia	1.4294	Whole genome		chr1	103829007	103838593	Gypsy	1.5392	Whole genome
	Chr03	37754916	37768169	Gypsy	2.3423	Whole genome		chr1	103975714	103982840	unknown	1.1823	Whole genome
	Chr03	39478628	39490283	Gypsy	0	Whole genome		chr1	104424351	104430049	Copia	1.4919	Whole genome
	Chr03	39598444	39609980	unknown	2.9739	Whole genome		chr1	104585139	104606041	Gypsy	0.0635	Whole genome
	Chr03	40061432	40064562	unknown	2.6241	Whole genome		chr1	104648314	104652694	Copia	0.2098	Whole genome
	Chr03	40521646	40532257	Copia	3.6723	Whole genome		chr1	105062825	105074092	Gypsy	1.1424	Whole genome
	Chr03	41119262	41122669	unknown	2.2704	Whole genome		chr1	105250680	105261933	Gypsy	1.2346	Whole genome
	Chr03	41262015	41266822	Copia	1.3359	Whole genome		chr1	105416225	105425151	Gypsy	1.271	Whole genome
	Chr03	41420656	41424376	unknown	2.5671	Whole genome		chr1	105453611	105459150	Gypsy	1.0087	Whole genome
	Chr03	43357220	43369888	Gypsy	0	Whole genome		chr1	106294791	106307284	Gypsy	3.5077	Whole genome
	Chr03	43390633	43396045	Copia	3.5161	Whole genome		chr1	106336128	106341059	Copia	0.6646	Whole genome
	Chr03	44478478	44490016	Gypsy	0	Whole genome		chr1	106412315	106423577	Gypsy	0.3161	Whole genome
	Chr03	45106248	45112257	unknown	2.6435	Whole genome		chr1	106497143	106508214	Gypsy	0.25	Whole genome
	Chr03	45200858	45205392	unknown	1.3971	Whole genome		chr1	106553883	106566953	Gypsy	0.778	Whole genome
	Chr03	45504687	45509941	unknown	1.8108	Whole genome		chr1	106674140	106682239	unknown	1.3204	Whole genome
	Chr03	45519113	45525213	unknown	2.5946	Whole genome		chr1	107402258	107406813	unknown	1.8625	Whole genome
	Chr03	46345825	46357481	Gypsy	0	Whole genome		chr1	107509562	107519918	Gypsy	1.8652	Whole genome
	Chr03	47088399	47100004	Gypsy	0	Whole genome		chr1	107526281	107532356	Copia	0.3256	Whole genome
	Chr03	47224747	47236397	Gypsy	0	Whole genome		chr1	107827604	107830484	Copia	0.6046	Whole genome
	Chr03	47922039	47927981	Copia	1.3306	Whole genome		chr1	108255789	108260928	Copia	0.4181	Whole genome
	Chr03	48998346	49001746	unknown	1.6242	Whole genome		chr1	108680684	108686104	unknown	1.7819	Whole genome
	Chr03	49077942	49087464	unknown	1.4729	Whole genome		chr1	108719066	108729828	Gypsy	0.0968	Whole genome
	Chr03	49221163	49228522	Gypsy	1.3093	Whole genome		chr1	108846954	108850860	unknown	0.7326	Whole genome
	Chr03	49476290	49487887	Gypsy	0	Whole genome		chr1	109246881	109259753	Gypsy	2.6704	Whole genome
	Chr03	49972374	49984229	Gypsy	2.2871	Whole genome		chr1	109339274	109350601	unknown	0.9082	Whole genome
	Chr03	50153474	50169985	Gypsy	1.7951	Whole genome		chr1	109805891	109820779	Gypsy	0.0665	Whole genome
	Chr03	50410816	50416292	Copia	3.2114	Whole genome		chr1	109863520	109873336	Gypsy	0.5057	Whole genome
	Chr03	50491480	50496281	Copia	0.2492	Whole genome		chr1	109909651	109920781	Gypsy	0.728	Whole genome
	Chr03	50510294	50516236	Copia	3.4656	Whole genome		chr1	109948722	109953231	unknown	0.5979	Whole genome
	Chr03	51405560	51416028	Gypsy	3.1497	Whole genome		chr1	110098169	110109194	Gypsy	1.1199	Whole genome
	Chr03	52936699	52943485	Copia	2.2735	Whole genome		chr1	110153260	110165143	Gypsy	0.3977	Whole genome
	Chr03	53051834	53062136	Gypsy	0.12	Whole genome		chr1	110178002	110185932	unknown	1.3624	Whole genome
	Chr03	53365577	53375792	Gypsy	3.5861	Whole genome		chr1	110242380	110248556	Copia	1.4956	Whole genome
	Chr03	53572190	53576611	unknown	1.4588	Whole genome		chr1	110287245	110296396	unknown	3.4984	Whole genome
	Chr03	53878432	53888167	Gypsy	0.7073	Whole genome		chr1	110330350	110335863	Copia	0.3753	Whole genome
	Chr03	54221613	54231448	Gypsy	2.7534	Whole genome		chr1	110527106	110537037	unknown	0.2406	Whole genome
	Chr03	54851935	54863172	Gypsy	2.8627	Whole genome		chr1	110720820	110726552	Copia	0.6804	Whole genome
	Chr03	55059389	55066010	Gypsy	1.8321	Whole genome		chr1	111182251	111190764	Gypsy	0.962	Whole genome
	Chr03	55964159	55967687	unknown	3.4829	Whole genome		chr1	111394005	111400196	Copia	1.2161	Whole genome
	Chr03	56017830	56024361	Gypsy	2.61	Whole genome		chr1	111485852	111495805	Gypsy	2.44	Whole genome
	Chr03	56271148	56277654	unknown	1.7172	Whole genome		chr1	111793080	111803710	Gypsy	1.4651	Whole genome
	Chr03	57382758	57400398	Gypsy	1.9859	Whole genome		chr1	112064415	112071295	Copia	0.9896	Whole genome
	Chr03	57447007	57452671	Copia	1.838	Whole genome		chr1	112270144	112277421	Gypsy	3.0888	Whole genome
	Chr03	57615362	57627716	Gypsy	0.6483	Whole genome		chr1	112336968	112343933	Gypsy	2.178	Whole genome
	Chr03	57858638	57861916	unknown	2.1167	Whole genome		chr1	112611210	112623660	Gypsy	0.8595	Whole genome
	Chr03	58109968	58111909	Copia	2.9536	Whole genome		chr1	113113072	113124166	Gypsy	1.3764	Whole genome
	Chr03	58133641	58135515	Gypsy	0.7708	Whole genome		chr1	113551307	113556293	Copia	1.9133	Whole genome
	Chr03	59010591	59015784	Gypsy	2.2793	Whole genome		chr1	113769762	113775139	Copia	0	Whole genome
	Chr03	59958537	59970185	Gypsy	0	Whole genome		chr1	114032333	114044742	Gypsy	2.7014	Whole genome
	Chr03	61477389	61487297	Gypsy	3.0667	Whole genome		chr1	114188070	114191852	unknown	0.925	Whole genome
	Chr03	61614132	61632087	Gypsy	1.8211	Whole genome		chr1	114312952	114318445	Copia	1.6714	Whole genome
	Chr03	61692434	61710831	Gypsy	2.5616	Whole genome		chr1	114678633	114689046	Gypsy	0.2193	Whole genome
	Chr03	62972981	62982833	Gypsy	5.1128	Whole genome		chr1	115507756	115513115	Copia	1.1394	Whole genome
	Chr03	63158974	63169236	Copia	3.7122	Whole genome		chr1	116286723	116303953	Gypsy	0.9815	Whole genome
	Chr03	65181841	65193498	Gypsy	0	Whole genome		chr1	116446301	116460270	Gypsy	0.36	Whole genome
	Chr03	66261563	66273281	Gypsy	0	Whole genome		chr1	116545505	116551141	Copia	1.3025	Whole genome
	Chr03	66586541	66598126	Gypsy	0	Whole genome		chr1	117439953	117445551	Copia	0.4941	Whole genome
	Chr03	68352468	68370092	Gypsy	0.4576	Whole genome		chr1	117505333	117515645	Gypsy	5.0577	Whole genome
	Chr03	68769451	68774549	Copia	2.6939	Whole genome		chr1	117678742	117692796	Gypsy	1.0453	Whole genome
	Chr03	68952119	68963872	Gypsy	0.6787	Whole genome		chr1	117723158	117734361	Copia	0.7721	Whole genome
	Chr03	70584738	70596386	Gypsy	0	Whole genome		chr1	117835767	117846339	Gypsy	0.3739	Whole genome
	Chr03	70879293	70890910	Gypsy	0	Whole genome		chr1	117886098	117891501	Copia	0.3264	Whole genome
	Chr03	70913402	70931887	Gypsy	0.2785	Whole genome		chr1	117939595	117948798	unknown	0.7435	Whole genome
	Chr03	71442263	71453930	Gypsy	0	Whole genome		chr1	117979549	117985561	Copia	1.544	Whole genome
	Chr03	72048860	72060468	Gypsy	0	Whole genome		chr1	118039258	118051897	Gypsy	0.54	Whole genome
	Chr03	72571300	72576356	Gypsy	1.9425	Whole genome		chr1	118067183	118074500	Gypsy	1.6589	Whole genome
	Chr03	73612293	73615931	Copia	2.1296	Whole genome		chr1	118294950	118302916	Copia	1.0587	Whole genome
	Chr03	73670353	73681239	Gypsy	4.3432	Whole genome		chr1	118376428	118387032	unknown	0.1112	Whole genome
	Chr03	73686465	73694107	Gypsy	1.5811	Whole genome		chr1	118405621	118415506	Gypsy	0.2652	Whole genome
	Chr03	74809885	74821930	Gypsy	0	Whole genome		chr1	118442299	118447775	unknown	2.5787	Whole genome
	Chr03	74860149	74878523	Gypsy	0.3844	Whole genome		chr1	118488271	118494717	Copia	0.1663	Whole genome
	Chr03	75520050	75531578	Gypsy	0	Whole genome		chr1	118629630	118640050	Gypsy	0.19	Whole genome
	Chr03	76158243	76170971	Gypsy	0	Whole genome		chr1	118663850	118675056	Gypsy	0.178	Whole genome
	Chr03	76414448	76425968	Gypsy	0	Whole genome		chr1	118700754	118711013	Gypsy	0.4962	Whole genome
	Chr03	77012248	77024395	Gypsy	0.0258	Whole genome		chr1	118718185	118727420	Gypsy	0.2043	Whole genome
	Chr03	77038144	77049744	Gypsy	0	Whole genome		chr1	118733096	118742646	unknown	0.2486	Whole genome
	Chr03	79212718	79224370	Gypsy	0	Whole genome		chr1	118752610	118760403	Gypsy	0.2222	Whole genome
	Chr03	79916386	79920862	unknown	2.1692	Whole genome		chr1	119476324	119485276	Gypsy	1.1992	Whole genome
	Chr03	81251534	81269697	Gypsy	0.4652	Whole genome		chr1	119554597	119560127	Copia	0.0521	Whole genome
	Chr03	81959807	81971409	Gypsy	0	Whole genome		chr1	119569174	119571956	unknown	0.9991	Whole genome
	Chr03	82542599	82547430	unknown	1.9545	Whole genome		chr1	119700578	119713064	Gypsy	1.164	Whole genome
	Chr03	83859502	83871104	Gypsy	0	Whole genome		chr1	119823338	119829261	Copia	1.7876	Whole genome
	Chr03	83970009	83981643	Gypsy	0	Whole genome		chr1	120219501	120232164	Gypsy	0.2364	Whole genome
	Chr03	84496831	84508430	Gypsy	0	Whole genome		chr1	120417561	120425526	Gypsy	2.7872	Whole genome
	Chr03	84593965	84605561	Gypsy	0	Whole genome		chr1	120592033	120602953	Gypsy	0.0133	Whole genome
	Chr03	85470153	85481766	Gypsy	0	Whole genome		chr1	120855852	120875846	Gypsy	0.2537	Whole genome
	Chr03	85792632	85804290	Gypsy	0	Whole genome		chr1	121012352	121022355	Gypsy	1.7393	Whole genome
	Chr03	85863038	85874661	Gypsy	0	Whole genome		chr1	121221680	121227577	unknown	0	Whole genome
	Chr03	87500258	87504600	Copia	1.6902	Whole genome		chr1	121388606	121398861	Gypsy	0.0777	Whole genome
	Chr03	87526322	87532423	Copia	2.4928	Whole genome		chr1	121891627	121901572	Copia	1.5555	Whole genome
	Chr03	87548099	87559753	Gypsy	0	Whole genome		chr1	122514324	122518194	unknown	3.1026	Whole genome
	Chr03	89656165	89667768	Gypsy	0	Whole genome		chr1	123106747	123115197	Gypsy	0.8108	Whole genome
	Chr03	89898072	89910438	Gypsy	4.1641	Whole genome		chr1	123180364	123183380	Copia	0.6073	Whole genome
	Chr03	90064212	90084646	Gypsy	3.2709	Whole genome		chr1	123262030	123264880	Copia	0.3409	Whole genome
	Chr03	90274794	90285411	Gypsy	1.707	Whole genome		chr1	123280115	123284668	Copia	0	Whole genome
	Chr03	90479544	90485860	unknown	2.2201	Whole genome		chr1	123300617	123306210	Copia	0.2452	Whole genome
	Chr03	90838572	90850254	Gypsy	0	Whole genome		chr1	123716655	123722190	Copia	0.6828	Whole genome
	Chr03	90902419	90922151	Gypsy	2.5987	Whole genome		chr1	124578611	124582577	unknown	1.3772	Whole genome
	Chr03	90907417	90919011	Gypsy	0	Whole genome		chr1	124648288	124660326	Gypsy	0.0997	Whole genome
	Chr03	91720682	91734289	unknown	2.1669	Whole genome		chr1	125493399	125504330	Gypsy	0.0133	Whole genome
	Chr03	92168070	92173423	Copia	1.6111	Whole genome		chr1	125972810	125978609	unknown	2.3952	Whole genome
	Chr03	92233760	92240537	Gypsy	2.1511	Whole genome		chr1	126002410	126011238	Copia	1.0234	Whole genome
	Chr03	92304704	92310033	Copia	2.4364	Whole genome		chr1	126112152	126117216	Copia	2.2572	Whole genome
	Chr03	93269131	93274156	Copia	2.7874	Whole genome		chr1	126242974	126250056	Copia	1.2238	Whole genome
	Chr03	93280876	93292500	Gypsy	0	Whole genome		chr1	126295038	126299843	unknown	0	Whole genome
	Chr03	93508435	93514053	unknown	2.7744	Whole genome		chr1	126322561	126329942	Gypsy	0.1103	Whole genome
	Chr03	93560795	93566244	unknown	5.1596	Whole genome		chr1	127201165	127205972	unknown	0.1157	Whole genome
	Chr03	94089798	94099525	Gypsy	1.2235	Whole genome		chr1	127788771	127799062	Gypsy	0.0102	Whole genome
	Chr03	94594510	94602247	Gypsy	3.4058	Whole genome		chr1	128054553	128058516	unknown	0.7958	Whole genome
	Chr03	95780523	95790804	Gypsy	0.9021	Whole genome		chr1	128068197	128075127	unknown	0.3045	Whole genome
	Chr03	98134344	98141225	Gypsy	3.6765	Whole genome		chr1	128088582	128096875	Copia	0.742	Whole genome
	Chr03	98203461	98208394	Copia	0.5755	Whole genome		chr1	128158176	128161613	unknown	0.0796	Whole genome
	Chr03	98256271	98263813	Gypsy	1.6577	Whole genome		chr1	128169045	128174121	unknown	0	Whole genome
	Chr03	98501787	98513426	Gypsy	0	Whole genome		chr1	128328000	128330418	Copia	0.6461	Whole genome
	Chr03	98515965	98528680	Gypsy	0	Whole genome		chr1	128398556	128409139	unknown	0.0505	Whole genome
	Chr03	98987090	98998706	Gypsy	0.1032	Whole genome		chr1	130041127	130044368	unknown	0	Whole genome
	Chr03	99157589	99169273	Gypsy	0	Whole genome		chr1	130257737	130265237	Copia	1.4248	Whole genome
	Chr03	99729956	99741590	Gypsy	0	Whole genome		chr1	130496913	130501322	unknown	2.0382	Whole genome
	Chr03	100060780	100064223	unknown	0.8552	Whole genome		chr1	132017293	132021444	unknown	1.3278	Whole genome
	Chr03	101008782	101020391	Gypsy	0	Whole genome		chr1	132426157	132431233	Copia	0	Whole genome
	Chr03	102207842	102219464	Gypsy	0	Whole genome		chr1	132808308	132813075	Copia	0.3758	Whole genome
	Chr03	102363490	102375118	Gypsy	0	Whole genome		chr1	132815780	132821134	Copia	0	Whole genome
	Chr03	103095101	103106749	Gypsy	0	Whole genome		chr1	133575708	133580946	Copia	0.5508	Whole genome
	Chr03	103461199	103469376	Copia	1.6796	Whole genome		chr1	134290648	134296739	Copia	0.577	Whole genome
	Chr03	103569514	103581127	Gypsy	0	Whole genome		chr1	134548462	134553984	Copia	0.157	Whole genome
	Chr03	104445923	104457540	Gypsy	0	Whole genome		chr1	134669802	134673849	Copia	2.6969	Whole genome
	Chr03	104761968	104773567	Gypsy	0	Whole genome		chr1	135771968	135776768	Copia	0.4602	Whole genome
	Chr03	105966861	105976996	Gypsy	0.942	Whole genome		chr1	135784840	135795221	Gypsy	0.1904	Whole genome
	Chr03	106035580	106053565	Gypsy	3.0857	Whole genome		chr1	135888004	135893011	Gypsy	1.6536	Whole genome
	Chr03	106147853	106155474	Gypsy	5.1666	Whole genome		chr1	136523759	136543999	Gypsy	0.0305	Whole genome
	Chr03	106633998	106639800	Copia	2.0283	Whole genome		chr1	136632437	136636964	Copia	0.4758	Whole genome
	Chr03	107487572	107499219	Gypsy	0	Whole genome		chr1	136675209	136680238	unknown	0.1285	Whole genome
	Chr03	108048207	108059907	Gypsy	0	Whole genome		chr1	137524613	137530191	Gypsy	0.2181	Whole genome
	Chr03	108131217	108142822	Gypsy	0	Whole genome		chr1	137603402	137609499	Copia	1.0005	Whole genome
	Chr03	108891871	108902434	Gypsy	0.1992	Whole genome		chr1	137630219	137635747	Copia	1.0076	Whole genome
	Chr03	110072669	110085343	Gypsy	1.2308	Whole genome		chr1	137781397	137786117	Copia	0.2542	Whole genome
	Chr03	110530118	110541728	Gypsy	0	Whole genome		chr1	137901136	137906232	Gypsy	0	Whole genome
	Chr03	110598267	110609871	Gypsy	0	Whole genome		chr1	137985971	137996572	Gypsy	0	Whole genome
	Chr03	110763590	110775231	Gypsy	0	Whole genome		chr1	138012739	138018323	Copia	0	Whole genome
	Chr03	111110278	111116085	unknown	2.9827	Whole genome		chr1	139553072	139558577	Copia	0.2611	Whole genome
	Chr03	111794483	111808815	unknown	2.8869	Whole genome		chr1	139697481	139703123	Copia	0.974	Whole genome
	Chr03	112072555	112084227	Gypsy	0.0258	Whole genome		chr1	140536340	140543253	Copia	0.8351	Whole genome
	Chr03	112731385	112742994	Gypsy	0.0258	Whole genome		chr1	140996575	141001167	Copia	0.1247	Whole genome
	Chr03	112748276	112759995	Gypsy	0	Whole genome		chr1	141113996	141122451	unknown	1.2544	Whole genome
	Chr03	115121351	115132979	Gypsy	0	Whole genome		chr1	141655540	141658680	unknown	0	Whole genome
	Chr03	115146203	115157740	Gypsy	0	Whole genome		chr1	141825515	141845068	Gypsy	0.0466	Whole genome
	Chr03	116409597	116421198	Gypsy	0	Whole genome		chr1	141853050	141857171	unknown	1.5132	Whole genome
	Chr03	116940947	116952606	Gypsy	0	Whole genome		chr1	142052447	142063651	unknown	0.061	Whole genome
	Chr03	116966228	116971653	Gypsy	3.0206	Whole genome		chr1	142502745	142505358	Copia	0	Whole genome
	Chr03	117172381	117184000	Gypsy	0	Whole genome		chr1	142508229	142513611	Copia	0.2885	Whole genome
	Chr03	117941877	117953411	Gypsy	0	Whole genome		chr1	142769408	142774901	Copia	0.0949	Whole genome
	Chr03	119216273	119227850	Gypsy	0	Whole genome		chr1	144015870	144021467	Copia	0	Whole genome
	Chr03	119653497	119665133	Gypsy	0	Whole genome		chr1	144344180	144349290	Copia	0	Whole genome
	Chr03	119677045	119688722	Gypsy	0	Whole genome		chr1	144357493	144363064	Copia	0.1545	Whole genome
	Chr03	120094357	120104916	Gypsy	0.2709	Whole genome		chr1	144567897	144571408	unknown	1.7109	Whole genome
	Chr03	122017955	122022948	Gypsy	0	Whole genome		chr1	144928991	144932252	unknown	1.3498	Whole genome
	Chr03	122188047	122192455	unknown	3.1009	Whole genome		chr1	145669911	145674965	Copia	0.3455	Whole genome
	Chr03	123282611	123288483	unknown	3.8131	Whole genome		chr1	145711857	145717038	Copia	0.5339	Whole genome
	Chr03	123574880	123580571	Gypsy	1.4879	Whole genome		chr1	145889694	145895198	unknown	0.5242	Whole genome
	Chr03	124069669	124081309	Gypsy	0	Whole genome		chr1	145956319	145961127	Copia	1.203	Whole genome
	Chr03	124084315	124101765	Gypsy	2.2236	Whole genome		chr1	146176343	146178266	Gypsy	0.2576	Whole genome
	Chr03	124732563	124737336	Copia	0.2558	Whole genome		chr1	146194144	146196974	Gypsy	1.6908	Whole genome
	Chr03	128696643	128709476	Gypsy	1.0703	Whole genome		chr10	2778677	2784225	Copia	0	Whole genome
	Chr03	130036754	130047962	Gypsy	0	Whole genome		chr10	3249998	3255527	Copia	0.1568	Whole genome
	Chr03	130478093	130489614	Gypsy	0	Whole genome		chr10	3537852	3553534	Gypsy	0.0429	Whole genome
	Chr03	130745938	130757595	Gypsy	0	Whole genome		chr10	3618947	3624713	Copia	1.858	Whole genome
	Chr03	130778655	130790351	Gypsy	0	Whole genome		chr10	3655106	3668198	unknown	0.2042	Whole genome
	Chr03	131413230	131425759	Gypsy	2.7814	Whole genome		chr10	3992687	3997186	Copia	2.4695	Whole genome
	Chr03	131693289	131704903	Gypsy	0.1032	Whole genome		chr10	4662111	4667639	Copia	0.1046	Whole genome
	Chr03	131852482	131864125	Gypsy	0	Whole genome		chr10	4723275	4729917	Copia	2.4351	Whole genome
	Chr03	132282899	132287754	Copia	0	Whole genome		chr10	5148483	5154017	Copia	1.9346	Whole genome
	Chr03	132532879	132544499	Gypsy	0	Whole genome		chr10	5334558	5345149	unknown	0.0379	Whole genome
	Chr03	132652582	132664215	Gypsy	0	Whole genome		chr10	5798252	5803014	Copia	0.1193	Whole genome
	Chr03	132810232	132821893	Gypsy	0	Whole genome		chr10	6175229	6180468	Copia	0.1362	Whole genome
	Chr03	133378842	133390495	Gypsy	0	Whole genome		chr10	6316934	6328087	Gypsy	0.0776	Whole genome
	Chr03	134535253	134546905	Gypsy	0.0257	Whole genome		chr10	6398109	6418568	Gypsy	0.2923	Whole genome
	Chr03	134680089	134686230	Gypsy	1.1699	Whole genome		chr10	6560242	6564933	Copia	2.9707	Whole genome
	Chr03	135962480	135966862	unknown	2.0794	Whole genome		chr10	6674507	6684984	unknown	0.0648	Whole genome
	Chr03	136109052	136120680	Gypsy	0	Whole genome		chr10	6863395	6872718	Gypsy	1.1413	Whole genome
	Chr03	137218401	137231086	Gypsy	0	Whole genome		chr10	6945000	6952135	Copia	1.2712	Whole genome
	Chr03	138214119	138225759	Gypsy	0	Whole genome		chr10	7106240	7113554	Gypsy	3.0219	Whole genome
	Chr03	138479724	138491334	Gypsy	0	Whole genome		chr10	7153024	7160765	Copia	1.3928	Whole genome
	Chr03	139195527	139200285	unknown	2.3044	Whole genome		chr10	7293875	7303881	unknown	0.7955	Whole genome
	Chr03	139257380	139261825	unknown	3.117	Whole genome		chr10	7352815	7363703	Gypsy	1.2895	Whole genome
	Chr03	139855745	139864290	Copia	0.567	Whole genome		chr10	7399032	7405284	Copia	0.8604	Whole genome
	Chr03	140175695	140187321	Gypsy	0	Whole genome		chr10	7502345	7504277	unknown	2.0988	Whole genome
	Chr03	140564572	140577268	Gypsy	0	Whole genome		chr10	7586868	7591605	Copia	1.5809	Whole genome
	Chr03	142991689	143003302	Gypsy	0	Whole genome		chr10	7738854	7748049	Gypsy	0.1602	Whole genome
	Chr03	143053592	143065212	Gypsy	0	Whole genome		chr10	7767088	7769645	Copia	0	Whole genome
	Chr03	143069319	143079913	Gypsy	2.2829	Whole genome		chr10	7900489	7907145	Copia	1.8347	Whole genome
	Chr03	143285903	143293408	Gypsy	0	Whole genome		chr10	7908573	7914059	Gypsy	3.5548	Whole genome
	Chr03	144501655	144509667	unknown	1.6819	Whole genome		chr10	8053382	8061979	Copia	0.7488	Whole genome
	Chr03	144823063	144834744	Gypsy	0	Whole genome		chr10	8062103	8070627	Copia	0.5559	Whole genome
	Chr03	148938788	148950407	Gypsy	0	Whole genome		chr10	8076342	8081711	Copia	0.3882	Whole genome
	Chr03	149472478	149484135	Gypsy	0	Whole genome		chr10	8093877	8100279	Copia	1.6522	Whole genome
	Chr03	150675434	150687044	Gypsy	0	Whole genome		chr10	8245193	8253359	unknown	1.4366	Whole genome
	Chr03	151553203	151557642	unknown	3.219	Whole genome		chr10	8350864	8357482	Copia	1.4168	Whole genome
	Chr03	152444338	152447700	unknown	1.6986	Whole genome		chr10	8381219	8391239	Gypsy	0.303	Whole genome
	Chr03	153142120	153153694	Gypsy	0	Whole genome		chr10	8430230	8440875	Gypsy	1.1043	Whole genome
	Chr03	154218320	154229931	Gypsy	0	Whole genome		chr10	8751399	8761659	Gypsy	0.7396	Whole genome
	Chr03	154914015	154921897	Gypsy	1.7342	Whole genome		chr10	9161504	9180920	Gypsy	1.3118	Whole genome
	Chr03	155350195	155356095	unknown	3.8128	Whole genome		chr10	9576847	9589461	Copia	5.0202	Whole genome
	Chr03	155511587	155516433	Copia	0	Whole genome		chr10	9633276	9638890	Copia	0.4941	Whole genome
	Chr03	157141907	157153498	Gypsy	0	Whole genome		chr10	9703161	9707763	Copia	0	Whole genome
	Chr03	157548758	157554676	Gypsy	3.518	Whole genome		chr10	9855382	9867357	Copia	0.4863	Whole genome
	Chr03	159554597	159566227	Gypsy	0.0258	Whole genome		chr10	9859709	9865629	Copia	0.2478	Whole genome
	Chr03	159736301	159747885	Gypsy	0	Whole genome		chr10	10004804	10017875	Gypsy	1.1196	Whole genome
	Chr03	160376118	160388463	Gypsy	1.4146	Whole genome		chr10	10165925	10171205	Gypsy	0.22	Whole genome
	Chr03	161519260	161530860	Gypsy	0	Whole genome		chr10	10262540	10273737	Gypsy	0.0128	Whole genome
	Chr03	162635125	162640346	Copia	3.5413	Whole genome		chr10	10390326	10403089	Copia	1.0303	Whole genome
	Chr03	163400295	163411902	Gypsy	0	Whole genome		chr10	10394479	10401878	Gypsy	1.0951	Whole genome
	Chr03	163965087	163976732	Gypsy	0	Whole genome		chr10	10471794	10482978	Gypsy	0.5518	Whole genome
	Chr03	164745872	164757556	Gypsy	0	Whole genome		chr10	10498151	10504661	Copia	1.8753	Whole genome
	Chr03	165037528	165049192	Gypsy	0	Whole genome		chr10	10784215	10796587	Gypsy	1.8755	Whole genome
	Chr03	166439902	166451504	Gypsy	0.0258	Whole genome		chr10	11338158	11349154	Gypsy	0.8426	Whole genome
	Chr03	166858718	166870329	Gypsy	0	Whole genome		chr10	11390415	11400204	Gypsy	0.0403	Whole genome
	Chr03	167174209	167185853	Gypsy	0	Whole genome		chr10	11437486	11447094	Gypsy	1.7165	Whole genome
	Chr03	171199853	171214917	Gypsy	3.0208	Whole genome		chr10	11462225	11472037	Gypsy	0.0818	Whole genome
	Chr03	172308221	172314337	Copia	3.3976	Whole genome		chr10	11647924	11658679	Gypsy	0.0822	Whole genome
	Chr03	172586438	172596354	Gypsy	2.8883	Whole genome		chr10	11782770	11787162	Copia	1.9367	Whole genome
	Chr03	172820298	172831952	Gypsy	0	Whole genome		chr10	11851894	11864936	Gypsy	1.6869	Whole genome
	Chr03	173523184	173540721	Gypsy	1.0669	Whole genome		chr10	11882037	11890083	unknown	1.8313	Whole genome
	Chr03	173686159	173691008	Copia	0	Whole genome		chr10	11900569	11907415	unknown	3.3279	Whole genome
	Chr03	173942131	173953768	Gypsy	0	Whole genome		chr10	12127028	12139640	Gypsy	1.0473	Whole genome
	Chr03	174169094	174180708	Gypsy	0	Whole genome		chr10	12173163	12185070	Gypsy	0.54	Whole genome
	Chr03	174453979	174465564	Gypsy	0	Whole genome		chr10	12200278	12210883	Gypsy	0.07	Whole genome
	Chr03	174887441	174899044	Gypsy	0	Whole genome		chr10	12235344	12246415	Gypsy	0.1953	Whole genome
	Chr03	175021880	175031188	Copia	2.6788	Whole genome		chr10	12266715	12277745	Gypsy	0.1178	Whole genome
	Chr03	175343751	175353638	Gypsy	3.2395	Whole genome		chr10	12302780	12307855	unknown	1.0035	Whole genome
	Chr03	175621241	175631057	Gypsy	3.4904	Whole genome		chr10	12625592	12630260	Copia	1.9318	Whole genome
	Chr03	176155664	176159207	Copia	1.7227	Whole genome		chr10	13244774	13257355	Gypsy	1.1762	Whole genome
	Chr03	176300593	176312211	Gypsy	0	Whole genome		chr10	13263336	13276311	Gypsy	0.6389	Whole genome
	Chr03	177025975	177033592	unknown	3.6153	Whole genome		chr10	13314811	13325154	Gypsy	0.5369	Whole genome
	Chr03	177605900	177617521	Gypsy	0	Whole genome		chr10	13340112	13350874	Gypsy	0.5708	Whole genome
	Chr03	178459118	178470812	Gypsy	0	Whole genome		chr10	13757821	13768760	Gypsy	0.1197	Whole genome
	Chr03	178686160	178690961	Copia	0	Whole genome		chr10	13805691	13816579	Gypsy	0.188	Whole genome
	Chr03	178828135	178840870	Gypsy	0	Whole genome		chr10	13921413	13931904	unknown	0.0259	Whole genome
	Chr03	180905579	180917237	Gypsy	0	Whole genome		chr10	14197378	14207391	Gypsy	0.4965	Whole genome
	Chr03	181648407	181660040	Gypsy	0	Whole genome		chr10	14320502	14336130	Gypsy	1.5473	Whole genome
	Chr03	181790313	181801993	Gypsy	0	Whole genome		chr10	14422456	14433579	Gypsy	0.791	Whole genome
	Chr03	182740879	182753027	Gypsy	0	Whole genome		chr10	14554323	14559911	Copia	2.3327	Whole genome
	Chr03	183521401	183530843	Gypsy	3.5414	Whole genome		chr10	14649288	14660121	Gypsy	0.2877	Whole genome
	Chr03	183746318	183756958	Gypsy	2.1804	Whole genome		chr10	14917830	14930786	Gypsy	0.9585	Whole genome
	Chr03	184060172	184071789	Gypsy	0	Whole genome		chr10	14979730	14992346	Gypsy	0.5271	Whole genome
	Chr03	184087760	184099453	Gypsy	0	Whole genome		chr10	15050054	15063056	Gypsy	1.0649	Whole genome
	Chr03	184213935	184225885	Gypsy	1.4916	Whole genome		chr10	15078404	15084924	Copia	1.8495	Whole genome
	Chr03	184241101	184244577	unknown	2.398	Whole genome		chr10	15109054	15121607	Gypsy	1.9091	Whole genome
	Chr03	185203879	185215514	Gypsy	0	Whole genome		chr10	15232060	15241384	unknown	1.83	Whole genome
	Chr03	185297174	185301924	Gypsy	0.7542	Whole genome		chr10	15417407	15439509	Gypsy	0.1781	Whole genome
	Chr03	185965797	185977419	Gypsy	0	Whole genome		chr10	15822258	15840447	Gypsy	0.1277	Whole genome
	Chr03	186047465	186059098	Gypsy	0	Whole genome		chr10	15856721	15865756	unknown	1.53	Whole genome
	Chr03	186303358	186315004	Gypsy	0	Whole genome		chr10	16338929	16350073	Gypsy	0.5051	Whole genome
	Chr03	186464991	186477679	Gypsy	0	Whole genome		chr10	16434404	16445733	Gypsy	0.0628	Whole genome
	Chr03	186540439	186552108	Gypsy	0	Whole genome		chr10	16505995	16515829	unknown	0.4437	Whole genome
	Chr03	187068158	187078852	Gypsy	1.2533	Whole genome		chr10	17173973	17176140	unknown	0	Whole genome
	Chr03	187488146	187499769	Gypsy	0	Whole genome		chr10	17178446	17183731	Copia	0.8411	Whole genome
	Chr03	188658604	188670260	Gypsy	0	Whole genome		chr10	17288970	17311991	Gypsy	0	Whole genome
	Chr03	189033663	189045290	Gypsy	0	Whole genome		chr10	17362323	17369494	Gypsy	2.1303	Whole genome
	Chr03	190873414	190885029	Gypsy	0	Whole genome		chr10	17592065	17596830	Copia	1.1897	Whole genome
	Chr03	191586932	191598568	Gypsy	0	Whole genome		chr10	17630724	17641754	Gypsy	0.6605	Whole genome
	Chr03	191827563	191839114	Gypsy	0	Whole genome		chr10	17646396	17654658	Copia	0.9617	Whole genome
	Chr03	191999531	192016324	Gypsy	1.8729	Whole genome		chr10	17961670	17979152	Gypsy	0.3065	Whole genome
	Chr03	192093915	192105503	Gypsy	0.0257	Whole genome		chr10	17996657	18007262	Gypsy	0.028	Whole genome
	Chr03	192384483	192397212	Gypsy	0	Whole genome		chr10	18295421	18305302	Gypsy	0.01	Whole genome
	Chr03	192435060	192446705	Gypsy	0	Whole genome		chr10	18427863	18438733	Gypsy	0.1076	Whole genome
	Chr03	193286136	193298884	Gypsy	0	Whole genome		chr10	18588191	18598335	Gypsy	0	Whole genome
	Chr03	193522948	193534593	Gypsy	0	Whole genome		chr10	18940927	18945774	unknown	1.7915	Whole genome
	Chr03	193551756	193563390	Gypsy	0	Whole genome		chr10	18971504	18979380	Gypsy	0.8998	Whole genome
	Chr03	193695200	193705638	Gypsy	1.4967	Whole genome		chr10	19076159	19086521	Gypsy	0.0293	Whole genome
	Chr03	194736472	194745999	unknown	2.258	Whole genome		chr10	19700756	19703241	Copia	1.0825	Whole genome
	Chr03	195379817	195384666	Copia	0	Whole genome		chr10	19833510	19844303	Gypsy	1.7145	Whole genome
	Chr03	195571822	195583411	Gypsy	0	Whole genome		chr10	19977313	19986830	unknown	3.6752	Whole genome
	Chr03	195693043	195704623	Gypsy	0	Whole genome		chr10	20329465	20335400	Copia	2.314	Whole genome
	Chr03	196382142	196393787	Gypsy	0	Whole genome		chr10	20617767	20631192	Gypsy	2.2968	Whole genome
	Chr03	197394510	197399496	unknown	4.5471	Whole genome		chr10	20661489	20665768	Copia	0.2326	Whole genome
	Chr03	197676785	197688391	Gypsy	0	Whole genome		chr10	21759157	21765207	Copia	0.7326	Whole genome
	Chr03	197884772	197896833	Gypsy	3.8876	Whole genome		chr10	22435952	22448488	Gypsy	1.7352	Whole genome
	Chr03	198139976	198151586	Gypsy	0.0257	Whole genome		chr10	22678532	22689197	Gypsy	0.4627	Whole genome
	Chr03	198190453	198199760	Gypsy	0.8735	Whole genome		chr10	22800106	22809386	Gypsy	1.1126	Whole genome
	Chr03	198702496	198714216	Gypsy	0	Whole genome		chr10	23199612	23204629	Copia	0.1197	Whole genome
	Chr03	198850302	198861907	Gypsy	0	Whole genome		chr10	23269547	23279473	Gypsy	0.3238	Whole genome
	Chr03	199031220	199042880	Gypsy	0	Whole genome		chr10	23300481	23310821	Gypsy	1.1426	Whole genome
	Chr03	199125638	199137258	Gypsy	0	Whole genome		chr10	23624729	23630858	Copia	0.3402	Whole genome
	Chr03	199359060	199369324	Gypsy	0	Whole genome		chr10	23867824	23880826	Gypsy	0.5268	Whole genome
	Chr03	200975689	200980423	Copia	3.6826	Whole genome		chr10	23991056	24001341	Gypsy	1.1718	Whole genome
	Chr03	201035742	201047413	Gypsy	0	Whole genome		chr10	24102432	24113368	Gypsy	1.4587	Whole genome
	Chr03	201507139	201518766	Gypsy	0.0257	Whole genome		chr10	24192928	24203015	Gypsy	0.5877	Whole genome
	Chr03	201561289	201572907	Gypsy	0	Whole genome		chr10	24352010	24358112	Copia	0.4898	Whole genome
	Chr03	201709919	201721571	Gypsy	0	Whole genome		chr10	24502840	24505843	unknown	0.4803	Whole genome
	Chr03	203213676	203225294	Gypsy	0	Whole genome		chr10	25003860	25008418	Copia	0.8257	Whole genome
	Chr03	205031988	205043579	Gypsy	0	Whole genome		chr10	25030301	25038560	Gypsy	4.2506	Whole genome
	Chr03	205125366	205137033	Gypsy	0	Whole genome		chr10	25063029	25075853	Gypsy	1.0669	Whole genome
	Chr03	205598871	205604537	unknown	4.5847	Whole genome		chr10	25368592	25383030	unknown	0.0177	Whole genome
	Chr03	206568806	206581513	Gypsy	0	Whole genome		chr10	25634183	25644497	Gypsy	0.8693	Whole genome
	Chr03	206841987	206851097	unknown	2.1746	Whole genome		chr10	25901224	25913882	Gypsy	0.4599	Whole genome
	Chr03	207478809	207485389	unknown	3.1898	Whole genome		chr10	25954781	25967557	Gypsy	2.9612	Whole genome
	Chr03	207537127	207543637	unknown	2.5644	Whole genome		chr10	25985361	25998410	Gypsy	0.9786	Whole genome
	Chr03	208291470	208303082	Gypsy	0	Whole genome		chr10	26127031	26137405	Gypsy	0.4749	Whole genome
	Chr03	208549819	208561429	Gypsy	0	Whole genome		chr10	26140397	26158457	Gypsy	0.5928	Whole genome
	Chr03	209808647	209818326	unknown	1.5037	Whole genome		chr10	26172243	26188205	Gypsy	1.4161	Whole genome
	Chr03	209849820	209861460	Gypsy	0	Whole genome		chr10	26348290	26364896	Gypsy	2.1171	Whole genome
	Chr03	210777986	210783295	unknown	2.7698	Whole genome		chr10	26414430	26425170	Gypsy	0.8389	Whole genome
	Chr03	210874244	210885852	Gypsy	0.0516	Whole genome		chr10	26573828	26583070	unknown	0.6047	Whole genome
	Chr03	211342401	211348539	Copia	4.8698	Whole genome		chr10	26689362	26702318	Gypsy	2.177	Whole genome
	Chr03	213405555	213417092	Gypsy	0	Whole genome		chr10	27212422	27218086	unknown	0.655	Whole genome
	Chr03	213564547	213576163	Gypsy	0	Whole genome		chr10	27529728	27536806	unknown	4.2898	Whole genome
	Chr03	214177546	214189157	Gypsy	0.0258	Whole genome		chr10	27876688	27887486	Gypsy	1.5757	Whole genome
	Chr03	214443988	214455648	Gypsy	0.0516	Whole genome		chr10	28440697	28449133	Copia	2.2264	Whole genome
	Chr03	215624664	215630827	Copia	2.8869	Whole genome		chr10	28441271	28446803	Copia	0.1043	Whole genome
	Chr03	216230484	216235171	Copia	2.2816	Whole genome		chr10	28683783	28695351	Gypsy	0	Whole genome
	Chr03	216405908	216410743	Copia	0	Whole genome		chr10	28759589	28770368	Gypsy	1.9173	Whole genome
	Chr03	216804079	216815720	Gypsy	0	Whole genome		chr10	28793245	28804641	Gypsy	1.6661	Whole genome
	Chr03	217023669	217028856	Copia	2.0988	Whole genome		chr10	29136363	29146331	Gypsy	0.2836	Whole genome
	Chr03	217243489	217262403	Gypsy	1.7875	Whole genome		chr10	29630318	29638203	Gypsy	0.4731	Whole genome
	Chr03	218109597	218121487	Gypsy	2.5098	Whole genome		chr10	30099996	30113055	Gypsy	3.3743	Whole genome
	Chr03	218286423	218298078	Gypsy	0	Whole genome		chr10	30324452	30336981	Gypsy	1.5067	Whole genome
	Chr03	219144898	219160460	Gypsy	1.697	Whole genome		chr10	30476216	30489664	Gypsy	0.5778	Whole genome
	Chr03	220700360	220712474	Gypsy	0	Whole genome		chr10	30603849	30614148	Gypsy	1.5723	Whole genome
	Chr03	220994922	220999158	unknown	2.856	Whole genome		chr10	30852294	30861654	Gypsy	1.901	Whole genome
	Chr03	223264779	223274679	Gypsy	2.5209	Whole genome		chr10	31172598	31181169	Gypsy	1.1622	Whole genome
	Chr03	224266595	224276098	unknown	3.8282	Whole genome		chr10	31190396	31200346	Gypsy	0.2887	Whole genome
	Chr03	224817908	224829514	Gypsy	0	Whole genome		chr10	31423036	31433149	Gypsy	0.3107	Whole genome
	Chr03	225096061	225099742	unknown	2.2201	Whole genome		chr10	31847683	31867980	unknown	2.5447	Whole genome
	Chr03	225341411	225352981	Gypsy	0	Whole genome		chr10	32675233	32682078	unknown	1.6796	Whole genome
	Chr03	226093955	226100196	Gypsy	0.6676	Whole genome		chr10	32938722	32942991	unknown	2.3244	Whole genome
	Chr03	226813189	226824797	Gypsy	0	Whole genome		chr10	33714130	33722088	unknown	2.5758	Whole genome
	Chr03	227457723	227469788	Gypsy	0.1032	Whole genome		chr10	33810673	33818742	Gypsy	1.505	Whole genome
	Chr03	228378568	228389206	Gypsy	1.6167	Whole genome		chr10	34117161	34128443	Gypsy	0.2639	Whole genome
	Chr03	229498775	229504469	unknown	1.7383	Whole genome		chr10	34139504	34147998	Gypsy	0.2771	Whole genome
	Chr03	230020814	230029280	Gypsy	0.015	Whole genome		chr10	34240209	34248168	Gypsy	0.9652	Whole genome
	Chr03	230072400	230084018	Gypsy	0	Whole genome		chr10	34969387	34980196	Gypsy	1.4884	Whole genome
	Chr03	230497172	230498914	unknown	3.1611	Whole genome		chr10	35033323	35041888	Gypsy	0.9688	Whole genome
	Chr03	231502371	231514026	Gypsy	0	Whole genome		chr10	35645899	35651628	Gypsy	1.2257	Whole genome
	Chr03	232046820	232058400	Gypsy	0	Whole genome		chr10	35738595	35749467	Gypsy	1.941	Whole genome
	Chr03	232276520	232288116	Gypsy	0	Whole genome		chr10	35900042	35911246	Gypsy	0.1931	Whole genome
	Chr03	232291367	232303007	Gypsy	0	Whole genome		chr10	36103390	36117174	Gypsy	0.5424	Whole genome
	Chr03	232318968	232330676	Gypsy	0	Whole genome		chr10	36118773	36128023	Gypsy	0.1921	Whole genome
	Chr03	232858524	232870042	Gypsy	0	Whole genome		chr10	36505355	36520826	unknown	5.2296	Whole genome
	Chr03	233027945	233038249	Gypsy	0.1349	Whole genome		chr10	36552283	36566175	Gypsy	1.8341	Whole genome
	Chr03	233907774	233919426	Gypsy	0	Whole genome		chr10	36600246	36610605	Gypsy	1.092	Whole genome
	Chr03	233920295	233931889	Gypsy	0	Whole genome		chr10	36730903	36739450	Gypsy	0.2689	Whole genome
	Chr03	234271965	234282607	Gypsy	2.0195	Whole genome		chr10	36767971	36770152	Gypsy	4.2552	Whole genome
	Chr03	234969885	234976308	Gypsy	2.4381	Whole genome		chr10	36810618	36820024	Gypsy	0.869	Whole genome
	Chr03	235002749	235007612	Copia	0	Whole genome		chr10	36940272	36949509	Gypsy	1.2423	Whole genome
	Chr03	235264942	235277091	Gypsy	2.0687	Whole genome		chr10	37000452	37010714	unknown	0.1459	Whole genome
	Chr03	235602265	235612160	Gypsy	2.6724	Whole genome		chr10	37626794	37633011	Copia	3.0507	Whole genome
	Chr03	235673550	235685157	Gypsy	0	Whole genome		chr10	37634661	37645770	Gypsy	0.0782	Whole genome
	Chr03	235806266	235819091	Gypsy	3.5484	Whole genome		chr10	38032885	38045836	Gypsy	2.5328	Whole genome
	Chr03	235855131	235859952	Copia	0	Whole genome		chr10	38268862	38288664	Gypsy	1.6392	Whole genome
	Chr03	235920715	235926602	Copia	1.0938	Whole genome		chr10	38345101	38360627	unknown	2.0694	Whole genome
	Chr03	235969003	235989830	Gypsy	2.4082	Whole genome		chr10	38347301	38356804	unknown	1.6328	Whole genome
	Chr03	236005035	236023173	Gypsy	3.3357	Whole genome		chr10	38601576	38610340	unknown	0.8249	Whole genome
	Chr03	236260977	236267049	Copia	3.0528	Whole genome		chr10	39558410	39565636	Gypsy	1.5894	Whole genome
	Chr03	236539982	236551635	Gypsy	0	Whole genome		chr10	39908661	39914795	Copia	2.2377	Whole genome
	Chr03	236796841	236808382	Gypsy	0	Whole genome		chr10	39980644	39992865	Gypsy	4.1416	Whole genome
	Chr03	236855080	236866779	Gypsy	0	Whole genome		chr10	40102384	40110385	Gypsy	1.2906	Whole genome
	Chr03	237027284	237038907	Gypsy	0	Whole genome		chr10	40389225	40400121	unknown	1.5443	Whole genome
	Chr03	237046048	237057679	Gypsy	0.0258	Whole genome		chr10	40688754	40693406	Copia	0.898	Whole genome
	Chr03	237136682	237142542	unknown	2.6983	Whole genome		chr10	40929666	40942259	Gypsy	2.204	Whole genome
	Chr03	237388439	237400589	Gypsy	0	Whole genome		chr10	41278633	41289470	Gypsy	0.2464	Whole genome
	Chr03	238300418	238312080	Gypsy	0	Whole genome		chr10	41510315	41520089	Gypsy	0.17	Whole genome
	Chr03	238423265	238428065	Copia	0	Whole genome		chr10	41666127	41678951	Gypsy	0.3016	Whole genome
	Chr03	238808439	238812062	unknown	1.0079	Whole genome		chr10	41863660	41874499	Gypsy	0.1549	Whole genome
	Chr03	239078676	239081146	Copia	2.2026	Whole genome		chr10	41943678	41952789	unknown	0.071	Whole genome
	Chr03	240514145	240517705	unknown	0.668	Whole genome		chr10	42007463	42018301	Gypsy	0.0409	Whole genome
	Chr03	240697408	240708644	Gypsy	2.823	Whole genome		chr10	42033496	42043587	Gypsy	0.414	Whole genome
	Chr03	240974004	240984602	unknown	1.5786	Whole genome		chr10	42381618	42391669	Gypsy	2.5127	Whole genome
	Chr03	241534035	241539732	Gypsy	1.4357	Whole genome		chr10	42772508	42782131	Gypsy	0.0145	Whole genome
	Chr03	241754751	241760529	Copia	4.1965	Whole genome		chr10	42927329	42937251	Gypsy	1.284	Whole genome
	Chr03	241884234	241890012	Copia	4.1965	Whole genome		chr10	43096458	43105221	Gypsy	1.5604	Whole genome
	Chr03	243168982	243172294	Gypsy	3.1111	Whole genome		chr10	43880734	43894677	Gypsy	1.7681	Whole genome
	Chr03	243183490	243196254	Gypsy	0	Whole genome		chr10	43973138	43983448	Gypsy	2.7586	Whole genome
	Chr03	243353327	243364941	Gypsy	0	Whole genome		chr10	44019283	44028272	Gypsy	1.1747	Whole genome
	Chr03	243462825	243466025	Gypsy	2.5141	Whole genome		chr10	44359714	44370784	Gypsy	0.2477	Whole genome
	Chr03	244136771	244148437	Gypsy	0	Whole genome		chr10	44898489	44908985	Gypsy	0.2311	Whole genome
	Chr03	244317035	244329739	Gypsy	0	Whole genome		chr10	45932535	45943987	Gypsy	0.1097	Whole genome
	Chr03	245432291	245443964	Gypsy	0	Whole genome		chr10	46050878	46059864	Gypsy	0.9907	Whole genome
	Chr03	245604495	245611621	Copia	2.1577	Whole genome		chr10	46276463	46286876	unknown	1.1666	Whole genome
	Chr03	246042685	246047272	Copia	1.6199	Whole genome		chr10	46526649	46534878	unknown	2.3239	Whole genome
	Chr03	246090318	246102000	Gypsy	0	Whole genome		chr10	46572397	46581233	Gypsy	0.3533	Whole genome
	Chr03	246558512	246560301	Copia	1.7291	Whole genome		chr10	46713616	46724605	Gypsy	1.1039	Whole genome
	Chr03	247089585	247108031	Gypsy	1.8166	Whole genome		chr10	46857483	46866274	Gypsy	1.0795	Whole genome
	Chr03	247258694	247263887	Copia	1.6821	Whole genome		chr10	47254135	47265388	Gypsy	1.1904	Whole genome
	Chr03	247716174	247728626	Gypsy	2.97	Whole genome		chr10	47371623	47381393	unknown	0.1505	Whole genome
	Chr03	247755574	247761446	Copia	1.1775	Whole genome		chr10	47518239	47529364	Gypsy	0.3752	Whole genome
	Chr03	248380825	248392421	Gypsy	0	Whole genome		chr10	48007918	48018327	Gypsy	0.0504	Whole genome
	Chr03	248755175	248766782	Gypsy	0	Whole genome		chr10	48073055	48094540	Gypsy	0.1095	Whole genome
	Chr03	248929731	248934474	Copia	1.0382	Whole genome		chr10	48117379	48124692	Gypsy	0.4629	Whole genome
	Chr03	249594749	249612298	Gypsy	2.2994	Whole genome		chr10	48174085	48185043	Gypsy	0.3055	Whole genome
	Chr03	250182790	250189038	unknown	2.3322	Whole genome		chr10	48294590	48307593	Gypsy	1.3426	Whole genome
	Chr03	250303357	250314854	unknown	2.6474	Whole genome		chr10	48508911	48522027	Gypsy	1.5152	Whole genome
	Chr03	250534134	250550617	Gypsy	1.4369	Whole genome		chr10	48522891	48528268	unknown	0.126	Whole genome
	Chr03	250887595	250891544	unknown	1.7088	Whole genome		chr10	48659276	48668859	Gypsy	3.795	Whole genome
	Chr03	251428249	251432784	Copia	3.1412	Whole genome		chr10	48685208	48696061	Gypsy	0.0386	Whole genome
	Chr03	251608625	251618829	Gypsy	2.068	Whole genome		chr10	49001178	49012003	Gypsy	2.4329	Whole genome
	Chr03	251857858	251863343	Copia	1.3195	Whole genome		chr10	49210153	49220764	Gypsy	0.1696	Whole genome
	Chr03	252352975	252356956	unknown	1.9732	Whole genome		chr10	49542230	49547711	unknown	0.3369	Whole genome
	Chr03	252387101	252391425	unknown	3.4324	Whole genome		chr10	50362071	50372387	unknown	0.9615	Whole genome
	Chr03	254403856	254414389	Gypsy	2.1168	Whole genome		chr10	50975025	50985898	Gypsy	0.3624	Whole genome
	Chr03	254544574	254557324	Gypsy	0	Whole genome		chr10	51016676	51019548	unknown	0.6483	Whole genome
	Chr03	254691274	254698972	unknown	3.3307	Whole genome		chr10	51083492	51088944	Copia	0.429	Whole genome
	Chr03	254834731	254844878	Gypsy	0.5782	Whole genome		chr10	51201494	51212453	Gypsy	0.1589	Whole genome
	Chr03	255820707	255828431	Copia	2.1502	Whole genome		chr10	51366416	51371772	Gypsy	1.3995	Whole genome
	Chr03	256194624	256207343	Gypsy	0	Whole genome		chr10	51411234	51416161	unknown	0.2127	Whole genome
	Chr03	256816766	256835891	Gypsy	0.4378	Whole genome		chr10	51568958	51579443	Gypsy	1.4794	Whole genome
	Chr03	257112361	257122622	Gypsy	0.0751	Whole genome		chr10	51934642	51945961	Gypsy	0.0993	Whole genome
	Chr03	257324560	257343124	Gypsy	0.5929	Whole genome		chr10	51959380	51970776	Gypsy	0.1368	Whole genome
	Chr03	257593159	257597896	Copia	0.2558	Whole genome		chr10	52026356	52031716	Copia	0.8266	Whole genome
	Chr03	257599416	257605581	Copia	2.0263	Whole genome		chr10	52166015	52176330	Gypsy	1.5015	Whole genome
	Chr03	257618503	257625409	unknown	1.9974	Whole genome		chr10	52270959	52283538	Gypsy	1.1786	Whole genome
	Chr03	258078184	258081766	unknown	1.4775	Whole genome		chr10	52338232	52348752	unknown	1.0277	Whole genome
	Chr03	258113238	258117169	unknown	1.733	Whole genome		chr10	52374134	52384623	unknown	0.1443	Whole genome
	Chr03	258684902	258691766	unknown	2.6514	Whole genome		chr10	52414204	52419132	unknown	0	Whole genome
	Chr03	258797072	258808906	unknown	3.1322	Whole genome		chr10	53335766	53347370	Gypsy	0.3472	Whole genome
	Chr03	259926149	259941770	Gypsy	3.6762	Whole genome		chr10	53469036	53481464	Gypsy	0.6501	Whole genome
	Chr03	260638649	260643761	Copia	1.3353	Whole genome		chr10	53877285	53888377	Gypsy	0.1681	Whole genome
	Chr03	260687033	260699634	unknown	1.7499	Whole genome		chr10	53980042	53985351	unknown	1.5212	Whole genome
	Chr03	261039462	261042516	Copia	0.978	Whole genome		chr10	54019212	54027479	Gypsy	0.2089	Whole genome
	Chr03	261117890	261129571	Gypsy	0	Whole genome		chr10	54532837	54542003	unknown	0.0824	Whole genome
	Chr03	261412956	261425674	Gypsy	0	Whole genome		chr10	54682566	54691722	unknown	0.059	Whole genome
	Chr03	261473941	261478756	Copia	0	Whole genome		chr10	54720585	54725571	Copia	0.42	Whole genome
	Chr03	261685379	261695971	Gypsy	1.1066	Whole genome		chr10	55122657	55134608	Gypsy	0.8144	Whole genome
	Chr03	261738751	261742285	unknown	1.8647	Whole genome		chr10	55187825	55200944	Gypsy	1.7266	Whole genome
	Chr03	262130485	262135084	Copia	0	Whole genome		chr10	55601549	55611166	Gypsy	2.4934	Whole genome
	Chr03	262262225	262275347	Gypsy	1.4169	Whole genome		chr10	55912081	55917679	Copia	0.1228	Whole genome
	Chr03	262357304	262366764	Gypsy	0.5243	Whole genome		chr10	55921819	55927821	unknown	0.2505	Whole genome
	Chr03	262406735	262414271	Gypsy	1.3395	Whole genome		chr10	56129637	56139046	Gypsy	2.0649	Whole genome
	Chr03	262636648	262646946	Gypsy	0.8226	Whole genome		chr10	56340447	56349419	Gypsy	1.6379	Whole genome
	Chr03	263228300	263234381	Copia	2.3254	Whole genome		chr10	56865754	56876576	Gypsy	0.0821	Whole genome
	Chr03	263270363	263281617	Gypsy	0	Whole genome		chr10	56897921	56905349	Copia	0.4974	Whole genome
	Chr03	263417287	263435229	Gypsy	1.6961	Whole genome		chr10	56919025	56932485	Gypsy	0.5271	Whole genome
	Chr03	263545664	263564000	Gypsy	1.8181	Whole genome		chr10	57719802	57738339	Gypsy	2.3612	Whole genome
	Chr03	263806173	263811370	Copia	1.5011	Whole genome		chr10	57835720	57839030	Gypsy	2.3512	Whole genome
	Chr03	263856685	263861522	Copia	0.5106	Whole genome		chr10	57996753	58006878	Gypsy	0.4988	Whole genome
	Chr03	263870112	263879346	unknown	3.3644	Whole genome		chr10	58193331	58203489	Gypsy	0.5141	Whole genome
	Chr03	264078247	264096667	Gypsy	0.3986	Whole genome		chr10	58209031	58219289	Gypsy	0.7152	Whole genome
	Chr03	264394988	264400114	Copia	1.0697	Whole genome		chr10	58859409	58865338	unknown	0.9717	Whole genome
	Chr03	264628079	264639620	Gypsy	0	Whole genome		chr10	59155889	59165324	unknown	3.1324	Whole genome
	Chr03	265272957	265279365	Gypsy	2.983	Whole genome		chr10	59363550	59377023	Gypsy	0.4698	Whole genome
	Chr03	265656200	265661343	Gypsy	2.5659	Whole genome		chr10	59454852	59467986	Gypsy	2.1143	Whole genome
	Chr03	266028720	266034569	unknown	2.5734	Whole genome		chr10	59621531	59631687	Gypsy	0.735	Whole genome
	Chr03	266547616	266559318	Gypsy	0	Whole genome		chr10	60381443	60392546	Gypsy	1.1441	Whole genome
	Chr03	266573698	266578596	unknown	2.3501	Whole genome		chr10	60507203	60511704	unknown	2.3853	Whole genome
	Chr03	267544724	267562716	Gypsy	1.8813	Whole genome		chr10	60787556	60798690	Gypsy	1.0645	Whole genome
	Chr03	267668962	267674048	Copia	2.5657	Whole genome		chr10	61357301	61364651	Gypsy	0.4385	Whole genome
	Chr03	267755603	267765913	Gypsy	0.0299	Whole genome		chr10	63722891	63728594	unknown	2.2675	Whole genome
	Chr03	267999310	268002097	unknown	2.1456	Whole genome		chr10	63729811	63733670	unknown	0.3665	Whole genome
	Chr03	268041623	268045538	unknown	2.4354	Whole genome		chr10	63825781	63829658	unknown	0.5572	Whole genome
	Chr03	268276992	268289342	Gypsy	2.0613	Whole genome		chr10	63899126	63906236	unknown	3.5471	Whole genome
	Chr03	268301044	268305792	Copia	0	Whole genome		chr10	63978008	63989267	Gypsy	1.4782	Whole genome
	Chr03	268407906	268419582	Gypsy	0	Whole genome		chr10	63990556	63996092	unknown	1.1938	Whole genome
	Chr03	268419872	268427500	Gypsy	1.5624	Whole genome		chr10	64418835	64424727	Copia	1.735	Whole genome
	Chr03	268548625	268556104	Gypsy	1.5746	Whole genome		chr10	64689404	64697386	Gypsy	1.665	Whole genome
	Chr03	268768000	268773279	Gypsy	0.8603	Whole genome		chr10	64715106	64722497	Gypsy	0.7202	Whole genome
	Chr03	269026194	269031190	Gypsy	0	Whole genome		chr10	64838532	64848871	Gypsy	0.1187	Whole genome
	Chr03	269609337	269613411	Copia	1.4426	Whole genome		chr10	65062477	65067329	unknown	0.364	Whole genome
	Chr03	270044865	270055092	Gypsy	2.6241	Whole genome		chr10	65290558	65300915	Gypsy	3.0416	Whole genome
	Chr03	270260538	270265939	Copia	2.7995	Whole genome		chr10	66092037	66103096	Gypsy	0.7477	Whole genome
	Chr03	271148766	271167042	Gypsy	0.1445	Whole genome		chr10	66376326	66388218	unknown	0.0539	Whole genome
	Chr03	271222934	271229082	unknown	1.9057	Whole genome		chr10	66466842	66488157	Gypsy	0.346	Whole genome
	Chr03	271911904	271923952	Gypsy	0	Whole genome		chr10	66784731	66790978	unknown	0.5406	Whole genome
	Chr03	272237501	272246608	Gypsy	2.1727	Whole genome		chr10	67255995	67261523	Copia	0.2095	Whole genome
	Chr03	272333206	272334821	Copia	1.5693	Whole genome		chr10	67358029	67367702	unknown	0.7936	Whole genome
	Chr03	272778758	272784471	Copia	1.4509	Whole genome		chr10	67393700	67404047	Gypsy	2.6418	Whole genome
	Chr03	273488428	273507626	Gypsy	1.5492	Whole genome		chr10	67567170	67576872	Gypsy	2.251	Whole genome
	Chr03	273741011	273751639	Gypsy	1.6464	Whole genome		chr10	67725729	67736442	Gypsy	0.1083	Whole genome
	Chr03	273945892	273950989	Copia	1.1506	Whole genome		chr10	67876022	67886382	Gypsy	1.8345	Whole genome
	Chr03	274151086	274154630	unknown	3.069	Whole genome		chr10	68193437	68201756	unknown	1.3005	Whole genome
	Chr03	274689240	274694087	Copia	0.2542	Whole genome		chr10	68291967	68302531	Gypsy	0.2626	Whole genome
	Chr03	274884246	274887659	unknown	3.1943	Whole genome		chr10	68341247	68356416	unknown	1.9987	Whole genome
	Chr03	275564635	275569486	Copia	0	Whole genome		chr10	68446430	68457507	Gypsy	1.515	Whole genome
	Chr03	275576917	275582261	Gypsy	2.7982	Whole genome		chr10	68604971	68609652	Copia	0.9265	Whole genome
	Chr03	275749148	275767643	Gypsy	0.4866	Whole genome		chr10	69056222	69063529	Gypsy	0.9678	Whole genome
	Chr03	276068737	276084296	Gypsy	3.8246	Whole genome		chr10	69075909	69079966	unknown	0.4034	Whole genome
	Chr03	277708987	277720692	Gypsy	0	Whole genome		chr10	69081537	69091920	Gypsy	0.1015	Whole genome
	Chr03	278223895	278242233	Gypsy	1.9443	Whole genome		chr10	69147515	69166605	Gypsy	0.5679	Whole genome
	Chr03	278574791	278583717	unknown	1.843	Whole genome		chr10	69270956	69282209	Gypsy	0.8208	Whole genome
	Chr03	278577613	278582412	unknown	1.2998	Whole genome		chr10	69306896	69314612	Gypsy	2.6052	Whole genome
	Chr03	278852383	278857979	Copia	0.5411	Whole genome		chr10	69399480	69406853	Gypsy	0.8864	Whole genome
	Chr03	279162642	279167417	Copia	0	Whole genome		chr10	69463025	69465028	unknown	1.2309	Whole genome
	Chr03	279748439	279753217	Copia	0	Whole genome		chr10	69695152	69707178	Gypsy	1.3149	Whole genome
	Chr03	279791644	279801387	Gypsy	2.639	Whole genome		chr10	69766364	69779329	Gypsy	1.7994	Whole genome
	Chr03	279882733	279898639	Gypsy	1.7883	Whole genome		chr10	70396005	70408627	Gypsy	1.289	Whole genome
	Chr03	279924149	279942120	Gypsy	0.5097	Whole genome		chr10	70936329	70946239	Gypsy	2.7963	Whole genome
	Chr03	279980973	279998280	Gypsy	1.5252	Whole genome		chr10	71021851	71035113	Gypsy	3.1841	Whole genome
	Chr03	280192070	280202376	Gypsy	0.1499	Whole genome		chr10	71155405	71166181	unknown	1.028	Whole genome
	Chr03	280625999	280631660	unknown	1.9809	Whole genome		chr10	71243333	71253666	Gypsy	0.0593	Whole genome
	Chr03	280754073	280755850	Copia	2.2662	Whole genome		chr10	71257850	71265208	Gypsy	0.5678	Whole genome
	Chr03	280836357	280854139	Gypsy	1.2026	Whole genome		chr10	71435335	71445658	unknown	2.151	Whole genome
	Chr03	280909451	280928432	Gypsy	0.3067	Whole genome		chr10	71847114	71854464	Gypsy	0.9427	Whole genome
	Chr03	281017494	281022857	Copia	0.858	Whole genome		chr10	72189466	72194338	unknown	0.1231	Whole genome
	Chr03	281298465	281304315	Copia	1.6143	Whole genome		chr10	72302503	72309919	Gypsy	0.6528	Whole genome
	Chr03	281586909	281598269	Gypsy	1.6163	Whole genome		chr10	72319638	72327581	Gypsy	0.1795	Whole genome
	Chr03	281831104	281848169	Gypsy	1.9227	Whole genome		chr10	72562581	72572606	Gypsy	1.0159	Whole genome
	Chr03	282076166	282080789	Copia	0.6828	Whole genome		chr10	72962469	72966903	unknown	1.2084	Whole genome
	Chr03	282185831	282193276	Copia	2.2417	Whole genome		chr10	72992156	73002540	Gypsy	0.5985	Whole genome
	Chr03	282593513	282611564	Gypsy	1.3017	Whole genome		chr10	73442522	73450750	Gypsy	1.1423	Whole genome
	Chr03	282714602	282717045	Gypsy	0.6709	Whole genome		chr10	73710661	73716881	unknown	0.8665	Whole genome
	Chr03	282825533	282831047	Copia	2.22	Whole genome		chr10	73727316	73731994	Copia	0.3364	Whole genome
	Chr03	282980360	282998734	Gypsy	1.5157	Whole genome		chr10	73759721	73770736	Gypsy	0.0494	Whole genome
	Chr03	283193710	283198384	Copia	2.107	Whole genome		chr10	73843793	73853302	Gypsy	0.4673	Whole genome
	Chr03	283794324	283803358	Gypsy	1.4625	Whole genome		chr10	73867669	73871552	unknown	2.9579	Whole genome
	Chr03	283798658	283808917	Gypsy	1.2366	Whole genome		chr10	74151121	74160605	Copia	3.0112	Whole genome
	Chr03	283956156	283960964	Copia	1.6877	Whole genome		chr10	74181588	74192542	Gypsy	0.2792	Whole genome
	Chr03	284155200	284159290	unknown	2.3057	Whole genome		chr10	74239438	74252433	Gypsy	2.2585	Whole genome
	Chr03	284694610	284699651	Copia	1.4011	Whole genome		chr10	74461702	74469487	Gypsy	0.8129	Whole genome
	Chr03	284829454	284834293	Copia	2.0324	Whole genome		chr10	74714327	74720018	Gypsy	2.182	Whole genome
	Chr03	284959403	284964175	Copia	2.4565	Whole genome		chr10	74818816	74827639	Gypsy	1.096	Whole genome
	Chr03	285239302	285250984	Gypsy	0	Whole genome		chr10	75162018	75172592	Gypsy	1.9226	Whole genome
	Chr03	285293365	285306032	Gypsy	0	Whole genome		chr10	75522464	75533331	Gypsy	1.4782	Whole genome
	Chr03	285591205	285600495	unknown	2.8357	Whole genome		chr10	75599697	75605715	Copia	0.8649	Whole genome
	Chr03	285601851	285606605	Copia	0	Whole genome		chr10	75629253	75639515	Gypsy	0.3624	Whole genome
	Chr03	285829993	285841695	Gypsy	0	Whole genome		chr10	75663638	75669238	Copia	0.2452	Whole genome
	Chr03	285867497	285872665	Gypsy	1.8812	Whole genome		chr10	75787338	75800742	Gypsy	0.4695	Whole genome
	Chr03	286536157	286546463	Gypsy	0.2425	Whole genome		chr10	76202527	76213074	Gypsy	1.0121	Whole genome
	Chr03	286790178	286809106	Gypsy	0.2725	Whole genome		chr10	76382860	76393583	Gypsy	0.5258	Whole genome
	Chr03	286810359	286816147	Copia	1.2731	Whole genome		chr10	76670070	76679743	Gypsy	1.3868	Whole genome
	Chr03	287693293	287703515	Gypsy	1.046	Whole genome		chr10	76738013	76748320	Gypsy	2.99	Whole genome
	Chr03	287756012	287766298	Gypsy	0.7195	Whole genome		chr10	76786641	76796632	Gypsy	2.2638	Whole genome
	Chr03	288053932	288071522	Gypsy	1.5803	Whole genome		chr10	76867767	76884108	Gypsy	0.2674	Whole genome
	Chr03	288122899	288135003	Gypsy	0	Whole genome		chr10	77351408	77364689	Gypsy	1.0727	Whole genome
	Chr03	288206148	288215844	unknown	0.6538	Whole genome		chr10	77552169	77561774	Gypsy	0.9984	Whole genome
	Chr03	288254734	288261851	unknown	0.6538	Whole genome		chr10	77899017	77906473	Gypsy	1.7127	Whole genome
	Chr03	288300664	288307781	unknown	0.6538	Whole genome		chr10	78119095	78129401	Gypsy	1.9496	Whole genome
	Chr03	288346594	288353711	unknown	0.6538	Whole genome		chr10	78360074	78369651	unknown	0.1967	Whole genome
	Chr03	288462960	288479401	Gypsy	1.4157	Whole genome		chr10	78890405	78902992	Gypsy	0.8682	Whole genome
	Chr03	288569315	288574661	Copia	0.5588	Whole genome		chr10	78989672	79002300	Gypsy	0.4314	Whole genome
	Chr03	288798494	288810162	Gypsy	0	Whole genome		chr10	79118207	79125682	Gypsy	1.3752	Whole genome
	Chr03	289391878	289397953	Copia	1.7111	Whole genome		chr10	79299764	79310839	Gypsy	0.9867	Whole genome
	Chr03	289401507	289412987	unknown	2.1323	Whole genome		chr10	79426036	79435996	Gypsy	0.2894	Whole genome
	Chr03	289800573	289811377	unknown	2.101	Whole genome		chr10	79900033	79907232	unknown	2.0204	Whole genome
	Chr03	290572226	290584304	Gypsy	1.5594	Whole genome		chr10	79943246	79948777	Copia	0.4194	Whole genome
	Chr03	290709158	290713864	Copia	0.1243	Whole genome		chr10	79984294	79994107	unknown	1.3842	Whole genome
	Chr03	291492455	291503060	Gypsy	1.4581	Whole genome		chr10	80127403	80144214	Gypsy	3.0687	Whole genome
	Chr03	291968543	291981278	Gypsy	0	Whole genome		chr10	80135765	80144214	Gypsy	3.0168	Whole genome
	Chr04	234632	239432	Copia	0	Whole genome		chr10	80260497	80270327	Gypsy	0.9917	Whole genome
	Chr04	325573	330295	Copia	0	Whole genome		chr10	80315683	80328434	Gypsy	2.3258	Whole genome
	Chr04	775263	779109	Copia	1.1806	Whole genome		chr10	81229568	81240123	Gypsy	0.1447	Whole genome
	Chr04	983865	986592	unknown	1.2243	Whole genome		chr10	81299930	81305296	Copia	0.0854	Whole genome
	Chr04	989068	1006339	unknown	1.9683	Whole genome		chr10	81343823	81360228	unknown	0.894	Whole genome
	Chr04	1047570	1053569	unknown	2.0129	Whole genome		chr10	81372288	81385415	unknown	0.6642	Whole genome
	Chr04	1558943	1578497	Gypsy	0.3773	Whole genome		chr10	81444004	81454997	Copia	2.454	Whole genome
	Chr04	2305953	2310896	Gypsy	0.8877	Whole genome		chr10	81448030	81454553	Copia	1.6822	Whole genome
	Chr04	2477802	2482603	Copia	0	Whole genome		chr10	81529464	81537932	Copia	0.2379	Whole genome
	Chr04	2502023	2506822	Copia	0	Whole genome		chr10	81778361	81780776	Copia	2.1233	Whole genome
	Chr04	2802822	2820570	Gypsy	1.7331	Whole genome		chr10	82170043	82182639	Gypsy	1.4589	Whole genome
	Chr04	2907768	2918830	Gypsy	1.8302	Whole genome		chr10	82715716	82728207	Gypsy	1.7616	Whole genome
	Chr04	3234373	3252634	Gypsy	1.7235	Whole genome		chr10	82870707	82877830	unknown	3.6636	Whole genome
	Chr04	3628742	3634296	unknown	2.1274	Whole genome		chr10	83049087	83062005	Gypsy	1.9858	Whole genome
	Chr04	3786615	3795992	Gypsy	1.2247	Whole genome		chr10	83146175	83156494	unknown	0.5144	Whole genome
	Chr04	3935987	3947647	Gypsy	0	Whole genome		chr10	83646661	83657044	Gypsy	0.5937	Whole genome
	Chr04	4395352	4405744	Gypsy	0.0589	Whole genome		chr10	84044286	84057443	Gypsy	3.6183	Whole genome
	Chr04	4437921	4444044	Copia	2.361	Whole genome		chr10	84494092	84505295	Gypsy	0.4476	Whole genome
	Chr04	4746050	4763849	Gypsy	1.4762	Whole genome		chr10	84792958	84812834	Gypsy	0.3557	Whole genome
	Chr04	4937540	4942296	Copia	0.5006	Whole genome		chr10	85004085	85014707	unknown	0	Whole genome
	Chr04	5446762	5450423	unknown	1.3438	Whole genome		chr10	85235688	85258381	Gypsy	1.8171	Whole genome
	Chr04	5589248	5607742	Gypsy	0.3128	Whole genome		chr10	85911173	85926075	Gypsy	1.4609	Whole genome
	Chr04	6051412	6061716	Gypsy	0	Whole genome		chr10	86045101	86055224	Gypsy	0.5231	Whole genome
	Chr04	6063130	6069080	Gypsy	0	Whole genome		chr10	86356044	86365579	Gypsy	1.2505	Whole genome
	Chr04	6138310	6148590	Gypsy	0.0602	Whole genome		chr10	86367867	86375103	Gypsy	0.1986	Whole genome
	Chr04	6362401	6369845	Copia	1.7895	Whole genome		chr10	86557572	86563038	unknown	1.0383	Whole genome
	Chr04	6517513	6527791	Gypsy	0.0452	Whole genome		chr10	86963031	86974458	Gypsy	2.0805	Whole genome
	Chr04	7772741	7791198	Gypsy	1.4849	Whole genome		chr10	88180041	88190856	Gypsy	0.7215	Whole genome
	Chr04	7828129	7840942	Copia	1.8286	Whole genome		chr10	88292948	88303039	Gypsy	0.6736	Whole genome
	Chr04	7902614	7906262	unknown	3.2902	Whole genome		chr10	89254983	89264405	unknown	1.1605	Whole genome
	Chr04	8037266	8044621	Gypsy	4.0319	Whole genome		chr10	89458945	89463706	unknown	1.6589	Whole genome
	Chr04	8187025	8192359	unknown	2.104	Whole genome		chr10	89458945	89468416	unknown	1.8922	Whole genome
	Chr04	8224793	8244519	Gypsy	0.5781	Whole genome		chr10	89940267	89951171	Gypsy	0	Whole genome
	Chr04	8261138	8280424	Gypsy	0.4279	Whole genome		chr10	90087174	90091452	Copia	1.6348	Whole genome
	Chr04	8347743	8365304	Gypsy	1.2345	Whole genome		chr10	90168649	90184495	Gypsy	0.7263	Whole genome
	Chr04	8466430	8471280	Copia	0	Whole genome		chr10	90293107	90304320	Gypsy	0.5494	Whole genome
	Chr04	8962436	8968063	unknown	2.2096	Whole genome		chr10	90368600	90382611	Gypsy	1.7182	Whole genome
	Chr04	9322704	9339683	Gypsy	1.3855	Whole genome		chr10	90603724	90609165	Gypsy	2.5231	Whole genome
	Chr04	9472220	9477023	Copia	0	Whole genome		chr10	90615094	90620646	Copia	1.2805	Whole genome
	Chr04	9743595	9745680	unknown	0.6271	Whole genome		chr10	90805943	90818814	Gypsy	3.8121	Whole genome
	Chr04	9854441	9872249	Gypsy	1.3344	Whole genome		chr10	91320486	91325327	unknown	2.04	Whole genome
	Chr04	9960166	9975906	unknown	1.6379	Whole genome		chr10	91597164	91603186	Copia	0.122	Whole genome
	Chr04	10090188	10096211	Gypsy	2.1723	Whole genome		chr10	91772447	91785895	Gypsy	0.2476	Whole genome
	Chr04	10352609	10370390	Gypsy	0.7251	Whole genome		chr10	91968319	91978672	Gypsy	0.0443	Whole genome
	Chr04	10558403	10577175	Gypsy	0.3844	Whole genome		chr10	92081209	92092382	Gypsy	1.1052	Whole genome
	Chr04	10735648	10740829	Copia	2.69	Whole genome		chr10	92189657	92199587	Gypsy	1.893	Whole genome
	Chr04	10992617	10999503	Copia	2.8513	Whole genome		chr10	92219140	92225168	Copia	0	Whole genome
	Chr04	11011095	11022736	Gypsy	0	Whole genome		chr10	92441186	92451583	Gypsy	1.416	Whole genome
	Chr04	11155149	11173311	Gypsy	1.6447	Whole genome		chr10	92537331	92547666	Gypsy	1.6954	Whole genome
	Chr04	11241499	11256818	Gypsy	1.4877	Whole genome		chr10	92710438	92723450	Gypsy	0.0941	Whole genome
	Chr04	11574671	11579384	Copia	0.246	Whole genome		chr10	92767150	92771835	unknown	0.115	Whole genome
	Chr04	11931267	11936927	Copia	2.5457	Whole genome		chr10	92903774	92915513	Gypsy	0.597	Whole genome
	Chr04	12028780	12033551	Copia	0.2542	Whole genome		chr10	93374577	93386722	Gypsy	0.6978	Whole genome
	Chr04	12073838	12086864	unknown	1.2664	Whole genome		chr10	93458226	93470707	Gypsy	0.6961	Whole genome
	Chr04	12092004	12104043	unknown	2.4522	Whole genome		chr10	93519848	93532301	Gypsy	1.4279	Whole genome
	Chr04	12153275	12164937	Gypsy	0	Whole genome		chr10	93564827	93569693	unknown	0.371	Whole genome
	Chr04	12348188	12353935	Copia	1.6553	Whole genome		chr10	94738479	94743848	Copia	1.0016	Whole genome
	Chr04	13065877	13076225	Gypsy	0.0743	Whole genome		chr10	94861013	94868414	Gypsy	1.731	Whole genome
	Chr04	14151306	14158520	unknown	2.0691	Whole genome		chr10	95405306	95424585	Gypsy	2.4746	Whole genome
	Chr04	15045354	15057032	Gypsy	0	Whole genome		chr10	95442676	95453711	Gypsy	0.2355	Whole genome
	Chr04	15094341	15106487	Gypsy	0	Whole genome		chr10	95474464	95487080	Gypsy	3.1997	Whole genome
	Chr04	15679221	15689898	Gypsy	1.7363	Whole genome		chr10	95670163	95676779	unknown	2.1077	Whole genome
	Chr04	15966077	15970072	Copia	2.4079	Whole genome		chr10	95779130	95792151	Gypsy	2.0384	Whole genome
	Chr04	16419643	16431540	Gypsy	3.0594	Whole genome		chr10	96011328	96023150	Gypsy	0.498	Whole genome
	Chr04	16606394	16615020	unknown	2.7464	Whole genome		chr10	96349900	96359398	Gypsy	1.2652	Whole genome
	Chr04	17022369	17038789	Gypsy	0.9328	Whole genome		chr10	96448829	96459720	unknown	1.393	Whole genome
	Chr04	17170188	17172955	Copia	2.1477	Whole genome		chr10	97113964	97124268	Gypsy	1.3221	Whole genome
	Chr04	17221473	17236576	Gypsy	1.581	Whole genome		chr10	97470888	97483894	Gypsy	2.3922	Whole genome
	Chr04	17298803	17304315	Copia	1.8737	Whole genome		chr10	97670416	97675305	unknown	1.3498	Whole genome
	Chr04	17373348	17383922	Gypsy	1.5696	Whole genome		chr10	97687147	97691200	unknown	1.8088	Whole genome
	Chr04	18028925	18036340	Gypsy	1.5636	Whole genome		chr10	97757690	97770360	Gypsy	4.2224	Whole genome
	Chr04	18330739	18342880	Gypsy	0	Whole genome		chr10	97871355	97881854	unknown	1.1366	Whole genome
	Chr04	18428508	18434159	Gypsy	1.0534	Whole genome		chr10	97979989	97985230	Gypsy	1.2147	Whole genome
	Chr04	18618769	18625683	unknown	1.73	Whole genome		chr10	98269303	98272100	unknown	0.7098	Whole genome
	Chr04	18897377	18907730	Gypsy	4.5489	Whole genome		chr10	98491806	98504436	Gypsy	0.3777	Whole genome
	Chr04	19412229	19417544	Copia	1.1074	Whole genome		chr10	98734356	98739214	unknown	0.4958	Whole genome
	Chr04	19845972	19851429	Copia	2.8442	Whole genome		chr10	99729788	99740863	Gypsy	0.0131	Whole genome
	Chr04	19965960	19975796	Gypsy	3.1477	Whole genome		chr10	99825527	99834692	unknown	0.9115	Whole genome
	Chr04	20011836	20023483	Gypsy	0	Whole genome		chr10	100289372	100302500	Gypsy	0.7877	Whole genome
	Chr04	20663944	20667289	Gypsy	1.8647	Whole genome		chr10	100412639	100424481	Gypsy	2.5342	Whole genome
	Chr04	20716072	20720884	Copia	3.004	Whole genome		chr10	100627962	100631169	unknown	2.9017	Whole genome
	Chr04	20721900	20726408	Copia	2.0814	Whole genome		chr10	100700354	100706870	Copia	2.086	Whole genome
	Chr04	20821201	20826380	Gypsy	2.185	Whole genome		chr10	100974310	100982110	unknown	1.5527	Whole genome
	Chr04	21207741	21216639	Gypsy	2.4461	Whole genome		chr10	101487984	101494956	Copia	2.8986	Whole genome
	Chr04	21316404	21321139	Copia	0	Whole genome		chr10	102256282	102262595	Copia	1.7756	Whole genome
	Chr04	21443522	21447618	unknown	0.3032	Whole genome		chr10	102651201	102656217	unknown	0	Whole genome
	Chr04	21547662	21566289	Gypsy	0.0604	Whole genome		chr10	103004745	103012071	Gypsy	0.5113	Whole genome
	Chr04	21726494	21736583	Gypsy	3.3183	Whole genome		chr10	103163898	103175018	Gypsy	0.4003	Whole genome
	Chr04	21760614	21770952	Gypsy	0.0149	Whole genome		chr10	103301752	103307687	Copia	0.3628	Whole genome
	Chr04	21949047	21967412	Gypsy	0.3343	Whole genome		chr10	103439131	103442670	Copia	1.3065	Whole genome
	Chr04	22238359	22244104	Copia	2.6953	Whole genome		chr10	103618384	103628535	Gypsy	0.3059	Whole genome
	Chr04	22908878	22920542	Gypsy	0	Whole genome		chr10	103684121	103694688	Gypsy	0.0282	Whole genome
	Chr04	23320743	23333443	Gypsy	0	Whole genome		chr10	103750070	103755101	Copia	0.5375	Whole genome
	Chr04	23907749	23919390	Gypsy	0	Whole genome		chr10	104468036	104479079	Gypsy	0.026	Whole genome
	Chr04	24393863	24397917	unknown	1.3482	Whole genome		chr10	104785511	104795372	unknown	0.634	Whole genome
	Chr04	24843284	24853624	Gypsy	0.0899	Whole genome		chr10	104975239	104980102	unknown	0.8593	Whole genome
	Chr04	25528525	25532582	unknown	0.6366	Whole genome		chr10	105008569	105019648	Gypsy	0.169	Whole genome
	Chr04	25582618	25588012	Copia	1.0676	Whole genome		chr10	105147407	105157646	Gypsy	0.1665	Whole genome
	Chr04	25623987	25636127	Gypsy	0	Whole genome		chr10	105201931	105211194	Copia	1.0702	Whole genome
	Chr04	25718156	25737560	Gypsy	0.8381	Whole genome		chr10	105524065	105535006	Gypsy	0.0397	Whole genome
	Chr04	26923333	26936037	Gypsy	0	Whole genome		chr10	105557860	105567751	Gypsy	2.4758	Whole genome
	Chr04	27050259	27062990	Gypsy	0	Whole genome		chr10	105641863	105651688	Copia	2.0261	Whole genome
	Chr04	27316059	27326831	Gypsy	0.0824	Whole genome		chr10	105753908	105761230	Gypsy	0.8703	Whole genome
	Chr04	27555794	27561119	Copia	2.1279	Whole genome		chr10	105790553	105800327	Gypsy	0.3412	Whole genome
	Chr04	27832060	27843709	Gypsy	0	Whole genome		chr10	106000312	106011515	Gypsy	0.331	Whole genome
	Chr04	29123286	29127986	unknown	3.5928	Whole genome		chr10	106093016	106104094	Gypsy	0.2866	Whole genome
	Chr04	29304375	29307913	unknown	2.2657	Whole genome		chr10	106180907	106188474	Gypsy	0.421	Whole genome
	Chr04	29729481	29741610	Gypsy	0	Whole genome		chr10	106307398	106312315	Gypsy	1.453	Whole genome
	Chr04	29860583	29872720	Gypsy	0	Whole genome		chr10	106378484	106389581	Gypsy	0.3641	Whole genome
	Chr04	29893103	29905150	Gypsy	0	Whole genome		chr10	106541158	106554154	Gypsy	0.9245	Whole genome
	Chr04	30330409	30342066	Gypsy	0	Whole genome		chr10	106637492	106647015	Gypsy	0.3955	Whole genome
	Chr04	30873577	30885707	Gypsy	0	Whole genome		chr10	106672443	106682127	Gypsy	0.9319	Whole genome
	Chr04	30964920	30976094	unknown	2.0825	Whole genome		chr10	106753270	106763140	unknown	0.7301	Whole genome
	Chr04	31879370	31882683	Copia	2.6435	Whole genome		chr10	107180114	107193160	Gypsy	0.3042	Whole genome
	Chr04	31978758	31985811	Copia	3.8273	Whole genome		chr10	107338883	107342313	unknown	0	Whole genome
	Chr04	32300346	32307842	Gypsy	1.5855	Whole genome		chr10	107422304	107432087	Gypsy	0.182	Whole genome
	Chr04	32317948	32320789	unknown	2.2877	Whole genome		chr10	107689188	107700314	Gypsy	0.1677	Whole genome
	Chr04	32368300	32378620	Gypsy	0.3161	Whole genome		chr10	107721896	107729155	Gypsy	3.6981	Whole genome
	Chr04	32858787	32866341	Copia	3.1342	Whole genome		chr10	107825154	107835615	unknown	0.0644	Whole genome
	Chr04	34195189	34199308	unknown	2.7647	Whole genome		chr10	108162804	108173099	Gypsy	0.1647	Whole genome
	Chr04	35020873	35033658	Gypsy	0	Whole genome		chr10	108227498	108238622	Gypsy	0.1675	Whole genome
	Chr04	35119442	35131091	Gypsy	0	Whole genome		chr10	108652826	108662733	Gypsy	0.3474	Whole genome
	Chr04	36022165	36033812	Gypsy	0	Whole genome		chr10	108819089	108829902	Gypsy	1.1357	Whole genome
	Chr04	36392187	36397999	Copia	1.4409	Whole genome		chr10	109086004	109096216	Gypsy	2.5592	Whole genome
	Chr04	36483046	36486853	Copia	2.5263	Whole genome		chr10	109140772	109148803	unknown	2.4169	Whole genome
[truncated: 7,016 more rows]

## Sheet: Figure 2d
Figure 2d	Position of intact Ty3-Gypsy elements in C. annuum, C. rhomboideum and S. tuberosum assemblies.
	CaT2T	Start	End	Clade		CrT2T	Start	End	Clade		Potato	Start	End	Clade
	Chr01	1401148	1411424	Tekay		chr1	2924817	2934833	Tekay		chr01	11050787	11061309	Athila
	Chr01	1605765	1612191	Galadriel		chr1	3859888	3871130	Tekay		chr01	12015809	12029752	Athila
	Chr01	1867824	1878117	Tekay		chr1	4744283	4749766	Reina		chr01	13133047	13142880	Tekay
	Chr01	2537058	2547347	Tekay		chr1	5309846	5314890	Reina		chr01	13206141	13216126	Reina
	Chr01	2818793	2824037	Reina		chr1	5338899	5349051	Tekay		chr01	14587702	14601864	Athila
	Chr01	4670728	4689509	Ogre		chr1	5375996	5399641	Ogre		chr01	16318848	16330925	Tekay
	Chr01	4714558	4724845	Tekay		chr1	6140182	6145728	Reina		chr01	16402124	16411940	Tekay
	Chr01	5182750	5185181	Reina		chr1	6383046	6390260	Athila		chr01	16435157	16444063	Tekay
	Chr01	5196321	5207954	Athila		chr1	6460120	6461853	Reina		chr01	16716040	16725807	Tekay
	Chr01	5300170	5302601	Reina		chr1	6638306	6655256	Tekay		chr01	17004630	17012997	Tekay
	Chr01	5405950	5408381	Reina		chr1	6915109	6925461	Tekay		chr01	17405187	17415039	Tekay
	Chr01	6661150	6679752	Ogre		chr1	7077772	7088694	Tekay		chr01	20161710	20172605	Tekay
	Chr01	6750288	6761996	Ogre		chr1	7133867	7144105	Tekay		chr01	20247119	20258427	Athila
	Chr01	6849041	6854037	Reina		chr1	7145778	7156466	Tekay		chr01	20370065	20384256	Athila
	Chr01	7081161	7097160	Ogre		chr1	7310960	7320977	Tekay		chr01	20513803	20529354	Tekay
	Chr01	7610945	7622994	Athila		chr1	7346279	7356557	Tekay		chr01	22168870	22179728	Tekay
	Chr01	7708461	7720319	Ogre		chr1	7432860	7442532	Tekay		chr01	22468333	22477217	Tekay
	Chr01	7775587	7781122	CRM		chr1	7467464	7476345	Tekay		chr01	22516510	22526525	Tekay
	Chr01	9521258	9538089	Ogre		chr1	7638469	7649175	Tekay		chr01	22797071	22811254	Athila
	Chr01	10428505	10445040	Ogre		chr1	7781852	7792208	Tekay		chr01	23088854	23097919	Tekay
	Chr01	10482239	10491796	Tekay		chr1	7934894	7945656	Tekay		chr01	23334760	23343238	Tekay
	Chr01	10650350	10656286	Galadriel		chr1	8017088	8026615	Tekay		chr01	25532369	25546490	Athila
	Chr01	10778368	10796879	Ogre		chr1	8041549	8052483	Tekay		chr01	27134481	27139919	Reina
	Chr01	11049773	11068160	Ogre		chr1	8086245	8096483	Tekay		chr01	29357016	29370950	Athila
	Chr01	11167517	11178363	Ogre		chr1	8217734	8228355	Tekay		chr01	29666897	29682062	Athila
	Chr01	11359599	11371983	Ogre		chr1	8421833	8432795	Tekay		chr01	30043958	30057474	Athila
	Chr01	12655243	12666900	Athila		chr1	8458035	8467107	CRM		chr01	30121485	30135379	Athila
	Chr01	13338537	13348805	Tekay		chr1	8504810	8510528	Reina		chr01	31796663	31807581	Tekay
	Chr01	13720944	13725860	CRM		chr1	8742984	8750999	Tekay		chr01	31823710	31834146	Tekay
	Chr01	14832629	14853372	Ogre		chr1	8887987	8899083	Tekay		chr01	31935969	31944879	Tekay
	Chr01	14945462	14952989	CRM		chr1	9088676	9101732	Athila		chr01	33231915	33239449	CRM
	Chr01	15100491	15119439	Ogre		chr1	9131866	9142115	Tekay		chr01	34556105	34565192	Tekay
	Chr01	15156092	15167730	Ogre		chr1	9214303	9224721	Tekay		chr01	34590955	34609585	Tekay
	Chr01	17512261	17522479	Tekay		chr1	9501774	9512714	Tekay		chr01	34610731	34619712	Tekay
	Chr01	18084837	18095153	Tekay		chr1	9680310	9688189	Tekay		chr01	34690410	34700968	Tekay
	Chr01	19145262	19149224	CRM		chr1	9761840	9767419	Reina		chr01	34923872	34935381	Athila
	Chr01	19405047	19416689	Athila		chr1	9866164	9876376	Tekay		chr01	35537616	35546527	Tekay
	Chr01	19422459	19434065	Athila		chr1	10203470	10213016	Tekay		chr01	35574617	35583707	Tekay
	Chr01	21337883	21342400	CRM		chr1	10283924	10291733	Tekay		chr01	35878127	35885182	Tekay
	Chr01	24278055	24287945	Tekay		chr1	10300206	10311154	Tekay		chr01	36406971	36421105	Athila
	Chr01	26594730	26609788	CRM		chr1	10369458	10380067	Tekay		chr01	36640423	36658800	Ogre
	Chr01	26982357	26992598	Tekay		chr1	10538796	10549062	Tekay		chr01	37063444	37073251	Tekay
	Chr01	27746670	27750056	CRM		chr1	11352282	11362599	Tekay		chr01	37108516	37117358	Tekay
	Chr01	27764949	27771590	Reina		chr1	11489664	11495954	Tekay		chr01	37187549	37196518	Tekay
	Chr01	29931662	29943339	Athila		chr1	11578280	11592938	Ogre		chr01	37898477	37907559	Tekay
	Chr01	30037298	30048287	Athila		chr1	11786036	11797189	Tekay		chr01	38014456	38019933	Galadriel
	Chr01	30483642	30502178	Ogre		chr1	11829922	11841077	Tekay		chr01	38464236	38474603	Athila
	Chr01	30830485	30840786	Tekay		chr1	12085994	12096885	Tekay		chr01	38876724	38888264	Athila
	Chr01	31123493	31127626	Reina		chr1	12244809	12255166	Tekay		chr01	38938593	38947588	Tekay
	Chr01	31990600	31997453	Ogre		chr1	12259342	12269952	Tekay		chr01	39023380	39032453	Tekay
	Chr01	32106015	32116994	Athila		chr1	12304309	12315088	Tekay		chr01	39200062	39208041	Tekay
	Chr01	32483157	32494823	Athila		chr1	12558538	12571132	Athila		chr01	39310388	39319439	Tekay
	Chr01	33220727	33224749	CRM		chr1	12867633	12888648	Ogre		chr01	39522242	39530357	Athila
	Chr01	33338420	33350007	Athila		chr1	12908972	12919252	Tekay		chr01	39755958	39769803	Athila
	Chr01	34520016	34531661	Athila		chr1	12935685	12946235	Tekay		chr01	40296074	40304994	Tekay
	Chr01	34717213	34728776	Athila		chr1	12968882	12979839	Tekay		chr01	41633753	41642839	Tekay
	Chr01	35124173	35136234	Athila		chr1	13060567	13066038	Reina		chr01	42120432	42129454	Tekay
	Chr01	35630595	35642173	Athila		chr1	13238324	13249425	Tekay		chr01	4370108	4391812	Ogre
	Chr01	35854502	35866534	Athila		chr1	13285481	13295916	Tekay		chr01	44466890	44481910	Athila
	Chr01	36231805	36243441	Athila		chr1	13489339	13491401	Reina		chr01	46688915	46700801	Athila
	Chr01	36515991	36527634	Athila		chr1	13613942	13622640	Tekay		chr01	46786751	46796876	Tekay
	Chr01	37218557	37223605	Reina		chr1	13918418	13931161	Tekay		chr01	47324911	47340584	Athila
	Chr01	37278566	37282624	CRM		chr1	13969459	13987243	Tekay		chr01	47566728	47575674	Tekay
	Chr01	37556696	37568861	Athila		chr1	13974424	13977971	Tekay		chr01	49514026	49528204	Athila
	Chr01	37619044	37631969	Athila		chr1	14245912	14255127	Tekay		chr01	49786587	49791351	Reina
	Chr01	37640058	37651388	Athila		chr1	14543825	14554855	Tekay		chr01	5027478	5050066	Ogre
	Chr01	37660433	37672832	Athila		chr1	14654967	14665484	Tekay		chr01	5110757	5120677	Tekay
	Chr01	38154419	38164730	Tekay		chr1	14862848	14875979	Athila		chr01	51265896	51284539	Tekay
	Chr01	38875594	38887279	Athila		chr1	15109055	15122129	Athila		chr01	51863522	51877708	Athila
	Chr01	39056948	39068679	Athila		chr1	15613697	15624543	Tekay		chr01	52128446	52137520	Tekay
	Chr01	39410525	39422165	Athila		chr1	15677941	15687736	Athila		chr01	53070048	53084217	Athila
	Chr01	39807477	39819128	Athila		chr1	15699217	15709750	Tekay		chr01	53187201	53201421	Athila
	Chr01	40081865	40093489	Athila		chr1	15815031	15833218	Ogre		chr01	53526990	53549498	Ogre
	Chr01	40737910	40749582	Athila		chr1	15956073	15966715	Tekay		chr01	5556590	5561580	Reina
	Chr01	41324272	41335911	Athila		chr1	15985980	15996030	Tekay		chr01	56187083	56200147	Tekay
	Chr01	41907324	41918981	Athila		chr1	16277611	16287017	Tekay		chr01	57562695	57573604	Tekay
	Chr01	42659742	42665051	CRM		chr1	16607727	16618873	Tekay		chr01	58226097	58240248	Athila
	Chr01	43868037	43873287	CRM		chr1	16782456	16792965	Tekay		chr01	58243831	58253203	Tekay
	Chr01	45686448	45694078	CRM		chr1	16793783	16804778	Tekay		chr01	58359801	58375367	Tekay
	Chr01	45800476	45810769	Tekay		chr1	16814274	16824875	Tekay		chr01	58575693	58597627	Ogre
	Chr01	46307819	46319362	Athila		chr1	17189550	17201709	Ogre		chr01	61976014	61985799	Tekay
	Chr01	46442463	46454156	Athila		chr1	17240027	17245841	CRM		chr01	62816267	62821328	Reina
	Chr01	48050611	48063336	Athila		chr1	17537609	17559731	Ogre		chr01	6403228	6413362	Tekay
	Chr01	48073126	48084135	Athila		chr1	17752026	17762647	Tekay		chr01	6507360	6517482	Tekay
	Chr01	48325031	48336682	Athila		chr1	17894376	17908400	Ogre		chr01	65146577	65155918	Tekay
	Chr01	48528180	48539742	Athila		chr1	17999864	18009865	Tekay		chr01	65233678	65238938	Reina
	Chr01	49347807	49360492	Athila		chr1	18297983	18308189	Tekay		chr01	65924537	65934301	Tekay
	Chr01	50211522	50223203	Athila		chr1	18372211	18383902	Tekay		chr01	66031902	66037219	Reina
	Chr01	50291559	50303217	Athila		chr1	18592653	18602289	Tekay		chr01	66575215	66580447	Reina
	Chr01	50794104	50805768	Athila		chr1	18656948	18667504	Tekay		chr01	66606343	66617295	Tekay
	Chr01	50923741	50935522	Athila		chr1	18815774	18825425	Tekay		chr01	82335020	82357255	Ogre
	Chr01	51290965	51298829	Athila		chr1	18967178	18975802	Tekay		chr02	1034144	1041518	CRM
	Chr01	51341054	51347006	Galadriel		chr1	19029750	19043112	Tekay		chr02	10411040	10420352	Tekay
	Chr01	51365491	51377155	Athila		chr1	19173149	19184289	Tekay		chr02	10584863	10599024	Athila
	Chr01	52570980	52582313	Athila		chr1	19653196	19664025	Tekay		chr02	11180776	11194992	Athila
	Chr01	53044392	53063542	Ogre		chr1	20106150	20116266	Tekay		chr02	11704004	11718168	Athila
	Chr01	53105371	53109690	CRM		chr1	20217043	20230140	Athila		chr02	12685574	12696794	Tekay
	Chr01	54702293	54712242	Athila		chr1	20411501	20422109	Tekay		chr02	13326009	13335088	Tekay
	Chr01	54718005	54738563	Ogre		chr1	20528654	20538126	Tekay		chr02	14514674	14527882	Athila
	Chr01	55100507	55107060	Galadriel		chr1	20566797	20576726	Tekay		chr02	1460354	1474503	Athila
	Chr01	56700703	56711241	Tekay		chr1	21445494	21456272	Tekay		chr02	15012319	15018489	Ogre
	Chr01	57511134	57516716	CRM		chr1	21579104	21592243	Athila		chr02	15101447	15122762	Ogre
	Chr01	57563528	57573660	Tekay		chr1	21719009	21729591	Tekay		chr02	15664961	15673316	Tekay
	Chr01	57742323	57756123	Ogre		chr1	21877878	21888259	Athila		chr02	16885820	16902171	Tekay
	Chr01	58422765	58427339	CRM		chr1	22259521	22273930	Tekay		chr02	2436143	2444971	Tekay
	Chr01	58781108	58799303	Ogre		chr1	22418010	22428191	Tekay		chr02	2537551	2554988	Tekay
	Chr01	59023748	59035423	Athila		chr1	22698530	22705839	Athila		chr02	2723906	2732763	Tekay
	Chr01	59640485	59652239	Ogre		chr1	22737316	22749881	Athila		chr02	30433929	30439242	Reina
	Chr01	59971554	59983181	Athila		chr1	23033043	23042454	Tekay		chr02	5787689	5800458	Tekay
	Chr01	61902151	61909648	CRM		chr1	23158051	23169160	Tekay		chr02	6076556	6090823	Athila
	Chr01	62650919	62668671	Ogre		chr1	23177108	23184484	CRM		chr02	6202998	6212076	Tekay
	Chr01	62820585	62825875	CRM		chr1	23349261	23359684	Tekay		chr02	9642586	9648028	Reina
	Chr01	63845650	63856197	Tekay		chr1	24201846	24213981	Athila		chr03	12546687	12554367	CRM
	Chr01	63981413	63993071	Athila		chr1	24276955	24292141	Ogre		chr03	13344157	13353054	Tekay
	Chr01	65435591	65453119	Ogre		chr1	24346721	24357252	Tekay		chr03	14019942	14028770	Tekay
	Chr01	66060768	66072889	Athila		chr1	24372936	24383244	Tekay		chr03	14276118	14286249	Tekay
	Chr01	67044277	67054569	Tekay		chr1	24537058	24549675	Athila		chr03	15030645	15039567	Tekay
	Chr01	68621883	68627208	CRM		chr1	25048424	25057852	Tekay		chr03	1508423	1518585	Tekay
	Chr01	73947256	73957229	Athila		chr1	25292089	25303155	Tekay		chr03	16889143	16903304	Athila
	Chr01	74223312	74227372	CRM		chr1	25419103	25432148	Athila		chr03	19187208	19208581	Ogre
	Chr01	74787505	74797413	Tekay		chr1	25509313	25520657	Athila		chr03	21080628	21098480	Ogre
	Chr01	75492233	75507312	Ogre		chr1	25569497	25580704	Tekay		chr03	2137162	2157589	Ogre
	Chr01	76456210	76468947	Athila		chr1	25627720	25635962	Athila		chr03	23053067	23066131	Athila
	Chr01	77185431	77198141	Athila		chr1	25721523	25734104	Athila		chr03	24132546	24137821	Reina
	Chr01	79262456	79274141	Athila		chr1	26535304	26546417	Tekay		chr03	24500278	24507178	Tekay
	Chr01	79964652	79977290	Athila		chr1	26568050	26581053	Athila		chr03	24912809	24935047	Ogre
	Chr01	82564335	82569609	CRM		chr1	27062498	27073377	Tekay		chr03	25005560	25019768	Athila
	Chr01	82755411	82767542	Athila		chr1	27529857	27537166	Athila		chr03	25532744	25543389	Tekay
	Chr01	82976800	82982074	Reina		chr1	28316987	28326805	Athila		chr03	26693368	26707565	Athila
	Chr01	83576365	83584249	Tekay		chr1	28339399	28350512	Tekay		chr03	26835555	26844449	Tekay
	Chr01	83961902	83970513	Athila		chr1	28507508	28519393	Ogre		chr03	29513824	29525887	Athila
	Chr01	85416885	85428921	Athila		chr1	28599701	28610793	Tekay		chr03	29913300	29923402	Tekay
	Chr01	86472138	86479032	CRM		chr1	28868106	28878975	Tekay		chr03	29924634	29933105	Tekay
	Chr01	87104178	87109540	Tekay		chr1	28911002	28929514	Tekay		chr03	29986484	29995856	Tekay
	Chr01	87794731	87800508	CRM		chr1	29212696	29223289	Tekay		chr03	35536632	35558577	Ogre
	Chr01	88015260	88025564	Tekay		chr1	29375759	29386190	Tekay		chr03	36279733	36290180	Tekay
	Chr01	88150810	88168626	Ogre		chr1	29477459	29487962	Tekay		chr03	36800114	36811762	mixture
	Chr01	90010068	90021755	Athila		chr1	29641683	29649003	Athila		chr03	39880616	39902898	Ogre
	Chr01	90186781	90198371	Athila		chr1	30245062	30252641	CRM		chr03	39916993	39939377	Ogre
	Chr01	91460272	91478113	Ogre		chr1	30353953	30365104	Tekay		chr03	41055861	41063874	Reina
	Chr01	91685661	91697332	Athila		chr1	31477130	31481157	CRM		chr03	43531421	43539914	Tekay
	Chr01	92418298	92430047	Athila		chr1	32156343	32163969	CRM		chr03	44238089	44248222	Tekay
	Chr01	93093112	93098629	CRM		chr1	32450414	32461606	Tekay		chr03	44489604	44495007	Reina
	Chr01	93805354	93816983	Athila		chr1	33091098	33097299	CRM		chr03	4752838	4766873	Athila
	Chr01	95146326	95157970	Athila		chr1	33270957	33282069	Tekay		chr03	51138489	51148467	Tekay
	Chr01	95457133	95468781	Athila		chr1	33320317	33328847	Tekay		chr03	5656425	5666715	Tekay
	Chr01	96620039	96631666	Athila		chr1	33515361	33521092	CRM		chr03	7230221	7238200	Tekay
	Chr01	96665336	96676921	Athila		chr1	33808777	33819632	Tekay		chr03	7706258	7716061	Athila
	Chr01	98404179	98419820	Ogre		chr1	34218774	34227342	Tekay		chr03	8013128	8019404	Tekay
	Chr01	98571588	98576504	CRM		chr1	34267374	34276031	Tekay		chr03	8041592	8054422	Tekay
	Chr01	98686482	98695686	Tekay		chr1	34340082	34352728	Athila		chr03	8219314	8233164	Athila
	Chr01	99779119	99790756	Athila		chr1	34484470	34493316	Tekay		chr03	8941357	8946404	Reina
	Chr01	100285215	100296871	Athila		chr1	34664223	34674317	Tekay		chr03	8941359	8946411	Reina
	Chr01	100473853	100485497	Athila		chr1	34715041	34727364	Athila		chr03	9091937	9114594	Ogre
	Chr01	100869343	100880994	Athila		chr1	34849917	34860326	Tekay		chr04	12953559	12973768	Ogre
	Chr01	100995466	101007187	Athila		chr1	34934841	34945663	Tekay		chr04	13419915	13429744	Tekay
	Chr01	101854362	101867069	Athila		chr1	35078528	35083841	Reina		chr04	13479421	13493610	Athila
	Chr01	109168900	109180237	Athila		chr1	35642865	35648695	CRM		chr04	14474188	14483155	Tekay
	Chr01	109371029	109383054	Athila		chr1	35834479	35844365	Tekay		chr04	15581119	15589617	Tekay
	Chr01	109696989	109709710	Athila		chr1	35852549	35866586	Tekay		chr04	15891419	15905603	Athila
	Chr01	110000639	110012293	Athila		chr1	36103468	36112681	Tekay		chr04	16187865	16202026	Athila
	Chr01	113504846	113516523	Athila		chr1	37173608	37183386	Tekay		chr04	16909861	16920163	Tekay
	Chr01	114640436	114651998	Athila		chr1	37233261	37243647	Tekay		chr04	17307553	17317709	Tekay
	Chr01	117721128	117731681	Tekay		chr1	37510189	37521114	Tekay		chr04	20848703	20858536	Tekay
	Chr01	119174012	119185676	Athila		chr1	38236775	38246792	Athila		chr04	21578995	21588067	Tekay
	Chr01	120792263	120804946	Athila		chr1	38557617	38579117	Ogre		chr04	21621820	21630802	Tekay
	Chr01	121491678	121503328	Athila		chr1	38760029	38771228	Tekay		chr04	2221738	2227800	Reina
	Chr01	122908492	122920120	Athila		chr1	38922583	38932893	Tekay		chr04	24100829	24115024	Athila
	Chr01	122960334	122970640	Tekay		chr1	39179281	39189658	Tekay		chr04	25274793	25284921	Tekay
	Chr01	123463086	123474773	Athila		chr1	39221379	39229052	Tekay		chr04	26721658	26735815	Athila
	Chr01	123972517	123985199	Athila		chr1	39931788	39939043	Athila		chr04	27000817	27011328	Athila
	Chr01	124683394	124695042	Athila		chr1	40130132	40141251	Tekay		chr04	27644724	27658377	Athila
	Chr01	126196997	126204894	Athila		chr1	40213203	40223338	Tekay		chr04	29285787	29295528	Tekay
	Chr01	126383800	126388002	CRM		chr1	40263308	40276442	Athila		chr04	29915079	29924005	Tekay
	Chr01	126443766	126455949	Athila		chr1	40497376	40507948	Selgy		chr04	3024996	3035769	Tekay
	Chr01	126459626	126471297	Athila		chr1	40694991	40706179	Athila		chr04	3049211	3070614	Ogre
	Chr01	127288519	127300686	Athila		chr1	40744767	40760303	Athila		chr04	30551891	30557106	Reina
	Chr01	128749614	128762321	Athila		chr1	40946750	40959722	Athila		chr04	31203385	31212305	Tekay
	Chr01	132207564	132226359	Ogre		chr1	40988864	41001422	Athila		chr04	31274526	31283502	Tekay
	Chr01	132288684	132299138	Tekay		chr1	41320256	41325360	Reina		chr04	34043612	34057765	Athila
	Chr01	132835373	132847021	Athila		chr1	41879967	41894480	Tekay		chr04	34247277	34256367	Tekay
	Chr01	133135099	133142827	Athila		chr1	42090709	42100807	Tekay		chr04	3434107	3454979	Ogre
	Chr01	133396505	133408573	Athila		chr1	42219286	42235347	Ogre		chr04	35003213	35017410	Athila
	Chr01	137182001	137193649	Athila		chr1	42464999	42474931	Tekay		chr04	35163847	35173695	Tekay
	Chr01	137370380	137382502	Athila		chr1	42532415	42543563	Tekay		chr04	35908056	35925746	Athila
	Chr01	138028910	138034218	Reina		chr1	42796820	42807035	Tekay		chr04	36041063	36050385	Tekay
	Chr01	138545791	138558505	Athila		chr1	42875352	42888421	Athila		chr04	36077064	36087527	Tekay
	Chr01	139695766	139708494	Athila		chr1	43548312	43557796	Tekay		chr04	36210072	36219271	Tekay
	Chr01	140246852	140257382	Tekay		chr1	43570031	43580558	Tekay		chr04	37114956	37128965	Athila
	Chr01	140579156	140591318	Athila		chr1	43686649	43698499	Tekay		chr04	38201063	38215069	Athila
	Chr01	140785289	140798015	Athila		chr1	44001720	44012470	Tekay		chr04	38275810	38284902	Tekay
	Chr01	143149535	143162254	Athila		chr1	44514619	44526550	Athila		chr04	38624604	38633984	Tekay
	Chr01	143179301	143190953	Athila		chr1	44632912	44641320	Tekay		chr04	38650841	38664328	Athila
	Chr01	144827399	144839052	Athila		chr1	44651678	44664925	Athila		chr04	39742726	39751799	Tekay
	Chr01	144925524	144938265	Athila		chr1	46678249	46688853	Tekay		chr04	39951243	39965127	Athila
	Chr01	145513992	145525638	Athila		chr1	47457738	47467615	Tekay		chr04	41800920	41820612	Ogre
	Chr01	146332781	146337004	CRM		chr1	47596156	47607236	Tekay		chr04	41945805	41956802	Tekay
	Chr01	148157213	148161630	CRM		chr1	47956518	47967545	Tekay		chr04	43430363	43441214	Tekay
	Chr01	149055208	149067898	Athila		chr1	48177336	48187644	Tekay		chr04	44391579	44408942	Athila
	Chr01	152747520	152759209	Athila		chr1	48216155	48227278	Tekay		chr04	46918540	46928361	Tekay
	Chr01	153756509	153769256	Athila		chr1	48361912	48372178	Tekay		chr04	47018747	47037659	Ogre
	Chr01	156844599	156848605	CRM		chr1	49123035	49134044	Ogre		chr04	47066958	47081148	Athila
	Chr01	157761701	157771546	Athila		chr1	49698590	49708243	Tekay		chr04	4802726	4813566	Tekay
	Chr01	158090463	158103197	Athila		chr1	50524557	50528617	CRM		chr04	48616629	48620413	Galadriel
	Chr01	161145003	161150347	CRM		chr1	50681403	50691171	Tekay		chr04	48773508	48783320	Tekay
	Chr01	161434380	161437929	CRM		chr1	50711947	50722260	Tekay		chr04	50982692	50990466	mixture
	Chr01	161700059	161710385	Tekay		chr1	50850211	50857595	CRM		chr04	51468647	51474214	Reina
	Chr01	162948088	162957799	Tekay		chr1	50886223	50898022	Athila		chr04	51524478	51538639	Athila
	Chr01	163414289	163427009	Athila		chr1	51013082	51022997	Tekay		chr04	53306198	53313549	Tekay
	Chr01	163667045	163674401	CRM		chr1	51086930	51091195	CRM		chr04	53746590	53759673	Athila
	Chr01	164311264	164324006	Athila		chr1	51428276	51438651	Tekay		chr04	58710479	58722291	Athila
	Chr01	164545776	164558440	Athila		chr1	51462217	51473341	Tekay		chr04	61251957	61273659	Ogre
	Chr01	164628674	164638263	Tekay		chr1	52316547	52323894	CRM		chr04	61680599	61685971	Reina
	Chr01	166335585	166345846	Athila		chr1	52338479	52348821	Tekay		chr04	65342316	65365661	Ogre
	Chr01	166629057	166635166	Athila		chr1	52456782	52466950	Tekay		chr04	6772666	6791009	Ogre
	Chr01	168266820	168278476	Athila		chr1	52489014	52509660	Tekay		chr04	7692767	7698617	Galadriel
	Chr01	168494285	168500003	Reina		chr1	52493504	52503667	Tekay		chr04	9147836	9169882	Ogre
	Chr01	168525247	168529488	CRM		chr1	52615498	52625692	Tekay		chr04	9806383	9811808	Reina
	Chr01	168598005	168610737	Athila		chr1	52926941	52937180	Tekay		chr05	13441903	13445010	Reina
	Chr01	168747462	168759090	Athila		chr1	53559388	53569999	Tekay		chr05	13676207	13685515	Tekay
	Chr01	170427341	170434454	Athila		chr1	53873916	53882498	Tekay		chr05	16329250	16339092	Tekay
	Chr01	170823769	170836528	Athila		chr1	53940591	53959216	Tekay		chr05	16570599	16591810	Ogre
	Chr01	172086241	172098977	Athila		chr1	54060078	54070983	Tekay		chr05	18046719	18058716	Athila
	Chr01	172399311	172409373	Tekay		chr1	54077535	54088148	Tekay		chr05	18200409	18215229	Athila
	Chr01	173746531	173759259	Athila		chr1	54185078	54195140	Tekay		chr05	18429429	18438576	Tekay
	Chr01	173834976	173846967	Ogre		chr1	54252633	54263173	Tekay		chr05	20784274	20793357	Tekay
	Chr01	173998039	174010699	Athila		chr1	54505974	54516072	Tekay		chr05	24156069	24170232	Athila
	Chr01	174174045	174179611	Ogre		chr1	54708928	54719356	Tekay		chr05	24366477	24375326	Tekay
	Chr01	175409378	175421009	Athila		chr1	54893800	54901127	CRM		chr05	24473719	24488099	Athila
	Chr01	176515713	176528455	Athila		chr1	54980394	54989035	Tekay		chr05	27606161	27615137	Tekay
	Chr01	178921133	178938007	Ogre		chr1	55003625	55014283	Tekay		chr05	28519358	28530734	Tekay
	Chr01	180261644	180267183	Reina		chr1	55030364	55039295	Tekay		chr05	28632244	28641150	Tekay
	Chr01	180293211	180299292	CRM		chr1	55208469	55219555	Tekay		chr05	28805761	28824482	Ogre
	Chr01	181299733	181311870	Athila		chr1	55233728	55242091	Tekay		chr05	29163632	29181999	Tekay
	Chr01	182361253	182372918	Athila		chr1	55246159	55255133	Tekay		chr05	29609596	29618638	Tekay
	Chr01	183530956	183538445	CRM		chr1	55550071	55561159	Tekay		chr05	30728046	30742246	Athila
	Chr01	185243526	185251516	Athila		chr1	55645302	55658794	Athila		chr05	30750441	30766872	Tekay
	Chr01	185334075	185346779	Athila		chr1	55700293	55708525	Tekay		chr05	32447902	32456785	Tekay
	Chr01	185499859	185511513	Athila		chr1	56038133	56049138	Tekay		chr05	32493724	32502798	Tekay
	Chr01	185580672	185593371	Athila		chr1	56357748	56368147	Tekay		chr05	33314203	33324255	Tekay
	Chr01	185609684	185622371	Athila		chr1	56376147	56384389	Tekay		chr05	33406454	33420199	Athila
	Chr01	185678111	185691704	Athila		chr1	56519383	56538823	Tekay		chr05	33697597	33707427	Tekay
	Chr01	186693776	186704122	Tekay		chr1	56617003	56624977	Tekay		chr05	33905766	33915910	Tekay
	Chr01	186808195	186818490	Tekay		chr1	56645525	56654781	Tekay		chr05	34334956	34344258	Tekay
	Chr01	187435363	187448092	Athila		chr1	56717090	56728159	Tekay		chr05	34434725	34448095	Tekay
	Chr01	187705917	187718645	Athila		chr1	56911965	56923072	Tekay		chr05	34607127	34623991	Tekay
	Chr01	187808070	187817891	Tekay		chr1	57153524	57160914	CRM		chr05	34722852	34728296	Reina
	Chr01	188151477	188164213	Athila		chr1	57174186	57185437	Tekay		chr05	35171329	35180708	Tekay
	Chr01	188302697	188315429	Athila		chr1	57561593	57572685	Tekay		chr05	36403323	36410705	CRM
	Chr01	188385702	188398409	Athila		chr1	58359706	58368249	Tekay		chr05	36969604	36983694	Athila
	Chr01	188581622	188589982	Athila		chr1	58373521	58380835	CRM		chr05	39285859	39300062	Athila
	Chr01	190203067	190209179	CRM		chr1	58399230	58404901	CRM		chr05	43148163	43157126	Tekay
	Chr01	191277111	191287406	Tekay		chr1	58426739	58437435	Tekay		chr05	43388760	43394230	Reina
	Chr01	191425078	191435612	Tekay		chr1	58451717	58460558	Tekay		chr05	46157253	46173425	Athila
	Chr01	191475085	191485359	Tekay		chr1	58500525	58507820	CRM		chr05	46338006	46343445	Reina
	Chr01	192401860	192412188	Tekay		chr1	58542710	58553060	Tekay		chr05	46419961	46438363	Ogre
	Chr01	192507303	192517603	Tekay		chr1	58630404	58638149	CRM		chr05	47500871	47517356	Athila
	Chr01	192659890	192677911	Ogre		chr1	58776809	58786311	Tekay		chr05	49408011	49424599	Ogre
	Chr01	192703751	192718899	Ogre		chr1	58837217	58850500	Athila		chr05	52572405	52582143	Tekay
	Chr01	193299781	193305075	Reina		chr1	58871582	58880318	Tekay		chr05	5334354	5356012	Ogre
	Chr01	193432640	193444184	Athila		chr1	59670897	59680845	Tekay		chr05	53863952	53869402	Reina
	Chr01	193669534	193677152	CRM		chr1	59729553	59739158	Tekay		chr05	5513289	5518607	Reina
	Chr01	193951749	193956379	Reina		chr1	59802446	59813525	Tekay		chr05	5907543	5926253	Ogre
	Chr01	194262625	194267004	CRM		chr1	59891833	59902525	Tekay		chr05	6471330	6490357	Ogre
	Chr01	194348459	194355409	CRM		chr1	60015137	60025001	Tekay		chr05	7025744	7035856	Tekay
	Chr01	194713772	194725370	Athila		chr1	60035359	60046505	Tekay		chr05	7177711	7187508	Tekay
	Chr01	196127597	196136948	Tekay		chr1	60140781	60150599	Tekay		chr05	7208581	7219488	Tekay
	Chr01	197216904	197235975	Ogre		chr1	60339539	60350600	Tekay		chr05	7208583	7219489	Tekay
	Chr01	197402830	197416701	Athila		chr1	60385500	60395760	Tekay		chr05	7208715	7219354	Tekay
	Chr01	198180443	198193619	Ogre		chr1	60569452	60578019	Tekay		chr05	7208917	7219152	Tekay
	Chr01	198796637	198804414	CRM		chr1	60690113	60700488	Tekay		chr05	9793263	9804416	Tekay
	Chr01	199109180	199114428	Reina		chr1	60790318	60800851	Tekay		chr06	1021816	1026632	Reina
	Chr01	200551760	200566587	CRM		chr1	60877059	60884712	CRM		chr06	11870709	11882649	Athila
	Chr01	201210158	201216109	Galadriel		chr1	60886063	60897757	CRM		chr06	12686981	12696096	Tekay
	Chr01	203369550	203390352	Ogre		chr1	60916917	60926414	Tekay		chr06	12842723	12856843	Athila
	Chr01	203496441	203510271	Ogre		chr1	61055683	61071465	CRM		chr06	13299054	13308504	Tekay
	Chr01	205847238	205857929	Tekay		chr1	61173100	61183269	Tekay		chr06	14437774	14446715	Tekay
	Chr01	205932931	205943251	Tekay		chr1	61242086	61253170	Tekay		chr06	14661567	14670541	Tekay
	Chr01	209109880	209115074	Reina		chr1	61334919	61345297	Tekay		chr06	15520986	15534918	Athila
	Chr01	210477493	210487802	Tekay		chr1	61494182	61505364	Tekay		chr06	16126951	16141034	Athila
	Chr01	210752997	210771832	Ogre		chr1	61663759	61671408	CRM		chr06	16776436	16788637	Tekay
	Chr01	211250884	211263646	Athila		chr1	61868108	61879222	CRM		chr06	17291052	17305216	Athila
	Chr01	211981330	211993401	Athila		chr1	61871301	61875364	CRM		chr06	17745006	17754407	Tekay
	Chr01	212516337	212526662	Tekay		chr1	61963452	61971213	CRM		chr06	18095085	18106641	Athila
	Chr01	212983875	212992146	Athila		chr1	62080287	62090187	Tekay		chr06	18702028	18711809	Tekay
	Chr01	217490461	217497425	Athila		chr1	62110559	62119870	Tekay		chr06	19370801	19384890	Athila
	Chr01	217711164	217722838	Athila		chr1	62164314	62173610	Tekay		chr06	19862447	19871364	Tekay
	Chr01	217731466	217741614	Athila		chr1	62205184	62218718	CRM		chr06	21155496	21164874	Tekay
	Chr01	218517510	218529166	Athila		chr1	62326828	62330939	CRM		chr06	21234820	21249052	Athila
	Chr01	219016124	219033346	Ogre		chr1	62384298	62391643	CRM		chr06	21444612	21458820	Athila
	Chr01	220202567	220210602	Athila		chr1	64083917	64095020	Tekay		chr06	21641366	21646612	Reina
	Chr01	222386406	222397959	Athila		chr1	64242606	64253448	Tekay		chr06	21747256	21758468	Tekay
	Chr01	223989743	224000028	Tekay		chr1	64328539	64339684	Tekay		chr06	22113952	22128119	Athila
	Chr01	226738940	226751680	Athila		chr1	64341138	64347748	Tekay		chr06	23382758	23391671	Tekay
	Chr01	226892744	226904406	Athila		chr1	64358246	64368035	Tekay		chr06	23479263	23488455	Tekay
	Chr01	227784079	227801718	Ogre		chr1	64638674	64647688	Tekay		chr06	25678935	25692938	Athila
	Chr01	228249788	228260980	Athila		chr1	65276554	65289276	Athila		chr06	30312573	30318617	Reina
	Chr01	228533207	228539154	Galadriel		chr1	67503561	67515914	Ogre		chr06	31857655	31867449	Tekay
	Chr01	229624764	229643096	Ogre		chr1	67585767	67596171	Tekay		chr06	32074898	32096696	Ogre
	Chr01	231227293	231232733	CRM		chr1	67802845	67813732	Tekay		chr06	32519929	32529538	Tekay
	Chr01	231326392	231330480	CRM		chr1	68144250	68156841	Athila		chr06	33309607	33323125	Athila
	Chr01	232408922	232421612	Athila		chr1	68526470	68536297	Tekay		chr06	33828377	33837310	Tekay
	Chr01	232568932	232581639	Athila		chr1	68852790	68862407	Tekay		chr06	34146124	34155126	Tekay
	Chr01	233229218	233241959	Athila		chr1	69420533	69427898	CRM		chr06	34355156	34364241	Tekay
	Chr01	234237942	234250696	Athila		chr1	69442291	69451696	Tekay		chr06	34372705	34382017	Tekay
	Chr01	234585246	234597961	Athila		chr1	69456235	69466637	Tekay		chr06	34451913	34461044	Tekay
	Chr01	237686701	237699460	Athila		chr1	70042399	70052278	Tekay		chr06	34631796	34650014	Tekay
	Chr01	237742633	237754624	Athila		chr1	70322764	70332892	Tekay		chr06	34636097	34645130	Tekay
	Chr01	239383592	239402889	Ogre		chr1	70438796	70445185	CRM		chr06	35861751	35878421	Athila
	Chr01	239594536	239602082	CRM		chr1	70535804	70545887	Tekay		chr06	36581597	36591436	Tekay
	Chr01	239771670	239775032	CRM		chr1	70645155	70654994	Tekay		chr06	36685478	36694877	Tekay
	Chr01	239984521	239994114	Tekay		chr1	70709044	70716405	CRM		chr06	38709171	38719271	Tekay
	Chr01	240680653	240692776	Athila		chr1	70836872	70845741	Tekay		chr06	4345431	4361138	Athila
	Chr01	241384831	241395377	Tekay		chr1	70893754	70903720	Tekay		chr06	46326371	46340472	Athila
	Chr01	241535434	241545761	Tekay		chr1	71186065	71194023	Tekay		chr06	48226964	48248247	Ogre
	Chr01	243371768	243383914	Athila		chr1	71227070	71236295	Tekay		chr06	50453218	50474806	Ogre
	Chr01	244645251	244657975	Athila		chr1	71311945	71322887	Tekay		chr06	55455102	55461953	Reina
	Chr01	245334426	245344714	Tekay		chr1	71372470	71381525	Tekay		chr06	56889433	56913208	Ogre
	Chr01	246682333	246695050	Athila		chr1	71455872	71463226	CRM		chr06	58308639	58317435	Tekay
	Chr01	246973227	246985923	Athila		chr1	71591212	71600549	Tekay		chr06	6907861	6925002	Tekay
	Chr01	247264475	247274787	Tekay		chr1	71757611	71767986	Tekay		chr06	7199151	7210231	Tekay
	Chr01	247513306	247526024	Athila		chr1	71858547	71870010	Tekay		chr06	7250013	7258268	Tekay
	Chr01	248070929	248087142	Ogre		chr1	71902468	71907845	CRM		chr06	7801286	7810121	Tekay
	Chr01	248760904	248764950	CRM		chr1	71976327	71987110	Tekay		chr06	8970471	8985803	Tekay
	Chr01	249137396	249148957	Athila		chr1	72091670	72097568	CRM		chr06	8974601	8984424	Tekay
	Chr01	250208421	250218930	Athila		chr1	72166713	72181776	Athila		chr06	9310629	9326385	Athila
	Chr01	250857309	250868963	Athila		chr1	72217895	72225240	CRM		chr06	9366655	9371812	Reina
	Chr01	250976348	250988011	Athila		chr1	72252565	72259844	CRM		chr06	9560036	9574146	Athila
	Chr01	251821277	251829015	CRM		chr1	72278006	72285285	CRM		chr07	10092045	10101885	Tekay
	Chr01	251982510	251993222	Tekay		chr1	72953268	72966338	Athila		chr07	10910131	10922243	Athila
	Chr01	252361934	252370035	Athila		chr1	73299594	73309362	Tekay		chr07	11089023	11098362	Tekay
	Chr01	253022695	253034362	Athila		chr1	73663966	73673416	Tekay		chr07	11676317	11688021	Athila
	Chr01	253286047	253293364	CRM		chr1	73723590	73729312	CRM		chr07	11796212	11806572	Tekay
	Chr01	253735057	253747761	Athila		chr1	73779806	73790765	Tekay		chr07	13602889	13617054	Athila
	Chr01	254052350	254071456	Ogre		chr1	73839227	73845012	CRM		chr07	13630289	13639666	Tekay
	Chr01	255725951	255736283	Tekay		chr1	74095795	74101739	CRM		chr07	13771665	13785444	Athila
	Chr01	256074911	256091658	Ogre		chr1	74115992	74123343	CRM		chr07	13932230	13940677	Tekay
	Chr01	256229537	256246274	Ogre		chr1	74137208	74146471	Tekay		chr07	14714016	14722903	Tekay
	Chr01	256473631	256483536	Tekay		chr1	74270713	74274751	CRM		chr07	15420360	15431510	Tekay
	Chr01	257377763	257388065	Tekay		chr1	74434495	74445994	CRM		chr07	15655130	15662463	CRM
	Chr01	257534088	257539297	Ogre		chr1	74438155	74443700	CRM		chr07	16348900	16357937	Tekay
	Chr01	257959293	257981322	Tekay		chr1	74466483	74473868	CRM		chr07	16403636	16412589	Tekay
	Chr01	258200801	258219936	Ogre		chr1	74620027	74627362	CRM		chr07	16472659	16480290	CRM
	Chr01	259509612	259528291	Ogre		chr1	74782158	74788020	CRM		chr07	16981851	16995978	Athila
	Chr01	259596164	259614487	Ogre		chr1	74803605	74810950	CRM		chr07	17060144	17074285	Athila
	Chr01	260878325	260883599	CRM		chr1	74821420	74827340	CRM		chr07	17204315	17220337	Athila
	Chr01	261260346	261270634	Tekay		chr1	74831160	74845904	CRM		chr07	18640581	18649946	Tekay
	Chr01	262054052	262065685	Athila		chr1	74837642	74845005	CRM		chr07	18709618	18714761	Reina
	Chr01	262767989	262773932	Galadriel		chr1	74845205	74849973	Athila		chr07	18922534	18931252	Tekay
	Chr01	262886573	262899298	Athila		chr1	74861417	74867352	CRM		chr07	1898864	1911338	Ogre
	Chr01	263333482	263345629	Athila		chr1	74869897	74882428	CRM		chr07	20657260	20666587	Tekay
	Chr01	264878422	264890083	Athila		chr1	74885346	74891294	CRM		chr07	20794010	20802984	Tekay
	Chr01	265251774	265263439	Athila		chr1	74892970	74900267	CRM		chr07	20850523	20858769	Tekay
	Chr01	265624750	265636404	Athila		chr1	74906370	74911319	CRM		chr07	21081242	21095432	Athila
	Chr01	266064675	266076825	Athila		chr1	74926644	74933989	CRM		chr07	22926319	22940454	Athila
	Chr01	266489729	266501401	Athila		chr1	74933318	74943383	CRM		chr07	23642631	23651712	Tekay
	Chr01	266695648	266707306	Athila		chr1	74942684	74950339	CRM		chr07	25416398	25427603	Athila
	Chr01	266819445	266831072	Athila		chr1	74952723	74967488	CRM		chr07	25448447	25459764	Athila
	Chr01	267560002	267572140	Athila		chr1	74958278	74965666	CRM		chr07	25544357	25555125	Athila
	Chr01	267751704	267763226	Athila		chr1	74972248	74986968	CRM		chr07	26454694	26460297	Galadriel
	Chr01	267929095	267947198	Ogre		chr1	74974790	74982170	CRM		chr07	26560667	26566024	Reina
	Chr01	268029329	268040983	Athila		chr1	75016765	75026268	CRM		chr07	26912493	26922160	Tekay
	Chr01	268210275	268221898	Athila		chr1	75030742	75036683	CRM		chr07	27708199	27722311	Athila
	Chr01	268723576	268735184	Athila		chr1	75055472	75068733	CRM		chr07	28130376	28142484	Athila
	Chr01	270007600	270020313	Athila		chr1	75060211	75066117	CRM		chr07	28887352	28896695	Tekay
	Chr01	270354597	270367329	Athila		chr1	75090951	75098304	CRM		chr07	29408839	29422911	Athila
	Chr01	271118864	271130558	Athila		chr1	75106309	75113709	CRM		chr07	30015780	30024703	Tekay
	Chr01	271876104	271888859	Athila		chr1	75174128	75187763	CRM		chr07	30351389	30360254	Tekay
	Chr01	272784682	272790323	Tekay		chr1	75175800	75183151	CRM		chr07	31045739	31055540	Tekay
	Chr01	274148012	274159316	Athila		chr1	75213452	75220822	CRM		chr07	31686310	31695145	Tekay
	Chr01	275161271	275172937	Athila		chr1	75262439	75274876	CRM		chr07	31868246	31882417	Athila
	Chr01	275244780	275255076	Tekay		chr1	75265811	75273156	CRM		chr07	31882854	31891743	Tekay
	Chr01	276487465	276499149	Athila		chr1	75283890	75294538	Tekay		chr07	35355857	35376817	Ogre
	Chr01	277739570	277752284	Athila		chr1	75299152	75306500	CRM		chr07	35586222	35600401	Athila
	Chr01	278216265	278229008	Athila		chr1	75305800	75316443	CRM		chr07	36174631	36188772	Athila
	Chr01	279133335	279146066	Athila		chr1	75315772	75323913	CRM		chr07	36268735	36282911	Athila
	Chr01	279149442	279161116	Athila		chr1	75331359	75338713	CRM		chr07	36776240	36785114	Tekay
	Chr01	279422684	279443786	Ogre		chr1	75355021	75360965	CRM		chr07	3889492	3900587	Tekay
	Chr01	279483895	279496619	Athila		chr1	75394135	75400072	CRM		chr07	39066281	39078881	Athila
	Chr01	279503887	279516611	Athila		chr1	75429321	75435293	CRM		chr07	41216479	41229646	Ogre
	Chr01	279541671	279554390	Athila		chr1	75444394	75449337	CRM		chr07	42226531	42237960	Athila
	Chr01	280082286	280093889	Athila		chr1	75499906	75505795	CRM		chr07	42661522	42673261	Athila
	Chr01	280223986	280236709	Athila		chr1	75515236	75520792	CRM		chr07	44027544	44037801	Tekay
	Chr01	281243195	281263340	Tekay		chr1	75528864	75534781	CRM		chr07	44488718	44498447	Tekay
	Chr01	281787577	281799237	Athila		chr1	75551169	75558772	CRM		chr07	45638455	45649848	Tekay
	Chr01	283704750	283717477	Athila		chr1	75576266	75582067	CRM		chr07	46052432	46062530	Tekay
	Chr01	283779554	283792298	Athila		chr1	75597938	75603903	CRM		chr07	54096848	54106622	Tekay
	Chr01	284218191	284235320	Tekay		chr1	75605234	75610172	CRM		chr07	55477472	55498225	Ogre
	Chr01	285175994	285188694	Athila		chr1	75612434	75619752	CRM		chr07	56128716	56140345	Tekay
	Chr01	285227076	285239822	Athila		chr1	75621373	75628713	CRM		chr07	8732244	8737749	Reina
	Chr01	285562711	285574407	Athila		chr1	75633694	75639519	CRM		chr07	8778604	8784132	Reina
	Chr01	285661495	285673846	Athila		chr1	75646383	75652263	CRM		chr08	11587041	11601097	Athila
	Chr01	286567973	286578004	Tekay		chr1	75662654	75673524	CRM		chr08	11746661	11752859	Galadriel
	Chr01	286745872	286755410	Athila		chr1	75665630	75670561	CRM		chr08	11931361	11943128	Ogre
	Chr01	286863892	286874942	Athila		chr1	75683117	75697892	CRM		chr08	13047411	13057185	Tekay
	Chr01	287228618	287241368	Athila		chr1	75684427	75691806	CRM		chr08	13598277	13606239	Tekay
	Chr01	288379747	288392453	Athila		chr1	75698247	75705616	CRM		chr08	1371661	1381777	Tekay
	Chr01	289512255	289524309	Athila		chr1	75709722	75722892	CRM		chr08	14656041	14665114	Tekay
	Chr01	289682828	289695496	Athila		chr1	75711826	75717610	CRM		chr08	17492407	17499765	CRM
	Chr01	289880588	289898398	Ogre		chr1	75748323	75755510	CRM		chr08	18075877	18081058	Reina
	Chr01	291104274	291107575	CRM		chr1	75777647	75785014	CRM		chr08	19333744	19341108	CRM
	Chr01	291752667	291761343	Tekay		chr1	75786509	75795698	CRM		chr08	19379915	19388855	Tekay
	Chr01	293368854	293387714	Ogre		chr1	75793152	75806387	CRM		chr08	20899518	20908616	Tekay
	Chr01	294145741	294158202	Athila		chr1	75849658	75857028	CRM		chr08	21034745	21044873	Tekay
	Chr01	294671346	294677249	Galadriel		chr1	75849658	75859315	CRM		chr08	22537225	22546635	Tekay
	Chr01	294972072	294991541	Ogre		chr1	75859324	75865275	CRM		chr08	22766767	22780653	Athila
	Chr01	295945700	295957830	Athila		chr1	75872535	75877488	CRM		chr08	24952495	24961467	Tekay
	Chr01	296021793	296034503	Athila		chr1	75882156	75889544	CRM		chr08	24962653	24979720	Tekay
	Chr01	296247579	296260205	Athila		chr1	75904493	75908233	CRM		chr08	25008145	25022090	Athila
	Chr01	298567890	298573365	Reina		chr1	75909206	75916532	CRM		chr08	25736065	25744923	Tekay
	Chr01	299907830	299920532	Athila		chr1	75918220	75931284	CRM		chr08	26196646	26208422	Athila
	Chr01	301864330	301877070	Athila		chr1	75919553	75926921	CRM		chr08	26416128	26425020	Tekay
	Chr01	302179046	302190684	Athila		chr1	75994740	76003244	CRM		chr08	26478101	26492314	Athila
	Chr01	303062045	303072421	Tekay		chr1	76005849	76019155	CRM		chr08	27796428	27805517	Tekay
	Chr01	303389884	303401547	Athila		chr1	76012056	76017998	CRM		chr08	27945251	27956316	Tekay
	Chr01	304004346	304017094	Athila		chr1	76041863	76047264	CRM		chr08	28287199	28301345	Athila
	Chr01	304284160	304296898	Athila		chr1	76082700	76089917	CRM		chr08	29902218	29910015	Tekay
	Chr01	305043712	305056422	Athila		chr1	76091297	76098608	CRM		chr08	30058554	30067907	Tekay
	Chr01	305604119	305616866	Athila		chr1	76098944	76113694	CRM		chr08	31038873	31048259	Tekay
	Chr01	305878863	305891495	Athila		chr1	76101570	76108950	CRM		chr08	32309433	32318517	Tekay
	Chr01	306236407	306240525	CRM		chr1	76125732	76132997	CRM		chr08	32897278	32902702	Reina
	Chr01	306413229	306417653	CRM		chr1	76187902	76195207	CRM		chr08	33182256	33196390	Athila
	Chr01	306430326	306440632	Tekay		chr1	76230048	76235923	CRM		chr08	34780670	34788360	Tekay
	Chr01	306510416	306515774	Reina		chr1	76263676	76270993	CRM		chr08	35559439	35568399	Tekay
	Chr01	306635708	306645364	Athila		chr1	76331533	76338893	CRM		chr08	35807605	35817436	Tekay
	Chr01	307326627	307331008	CRM		chr1	76340480	76347827	CRM		chr08	35925411	35935230	Tekay
	Chr01	308809515	308821232	Athila		chr1	76688182	76696045	Tekay		chr08	36236098	36252154	Athila
	Chr01	309367758	309380122	Athila		chr1	76777399	76789958	Athila		chr08	3987499	3997603	Tekay
	Chr01	309398709	309411449	Athila		chr1	76826399	76838759	Ogre		chr08	41031967	41041297	Tekay
	Chr01	309788480	309801177	Athila		chr1	76944360	76956734	Ogre		chr08	42296771	42305633	Tekay
	Chr01	309946339	309958470	Athila		chr1	77417480	77423137	CRM		chr08	42478973	42488391	Tekay
	Chr01	310824621	310843387	Ogre		chr1	78191081	78202073	Tekay		chr08	43405864	43428246	Ogre
	Chr01	311202232	311209436	CRM		chr1	78629328	78640291	Tekay		chr08	45387985	45397782	Tekay
	Chr01	312296726	312307286	Tekay		chr1	78727964	78738966	Tekay		chr08	48098171	48103700	Galadriel
	Chr01	312975499	312987176	Athila		chr1	78778101	78788149	Tekay		chr08	50763583	50777763	Tekay
	Chr01	313093532	313105178	Athila		chr1	78849233	78860562	Tekay		chr08	51771196	51781343	Tekay
	Chr01	314846933	314859660	Athila		chr1	79447500	79457253	Tekay		chr08	57631580	57653223	Ogre
	Chr01	315708114	315719792	Athila		chr1	79459679	79465612	CRM		chr08	6607562	6613149	Galadriel
	Chr01	316641129	316659325	Ogre		chr1	79581043	79596853	Tekay		chr09	10065348	10085972	Ogre
	Chr01	317232835	317238231	Reina		chr1	79764778	79775784	Tekay		chr09	10376808	10385714	Tekay
	Chr01	317242438	317249890	CRM		chr1	80020401	80027765	CRM		chr09	10897721	10908844	Tekay
	Chr01	318086194	318089009	Reina		chr1	80205600	80219815	Athila		chr09	11724975	11741413	Tekay
	Chr01	318489602	318493499	CRM		chr1	81133002	81144143	Tekay		chr09	11802978	11824147	Ogre
	Chr01	318573264	318584901	Athila		chr1	81592145	81603185	Tekay		chr09	14041556	14050494	Tekay
	Chr01	319881918	319900175	Ogre		chr1	81610792	81621491	Tekay		chr09	14068711	14082514	Ogre
	Chr01	321343588	321348851	Reina		chr1	81768334	81778108	Tekay		chr09	14816979	14826252	Tekay
	Chr01	321366075	321380900	Ogre		chr1	81864944	81869992	Tekay		chr09	14905245	14918591	Athila
	Chr01	323079464	323093367	Ogre		chr1	81927914	81939151	Tekay		chr09	15593154	15614469	Ogre
	Chr01	323591101	323608339	Ogre		chr1	82161389	82171781	CRM		chr09	15883501	15903695	Tekay
	Chr01	323621753	323637447	Ogre		chr1	82376666	82388858	Athila		chr09	17225039	17234662	Tekay
	Chr01	324343220	324361643	Ogre		chr1	82399955	82407392	CRM		chr09	17805333	17810325	Reina
	Chr01	325249729	325261879	Athila		chr1	83175052	83186244	Tekay		chr09	17911368	17929423	Athila
	Chr01	325408637	325418925	Tekay		chr1	83435754	83444174	Tekay		chr09	17986483	17995660	Tekay
	Chr01	326403937	326416663	Athila		chr1	83552840	83563611	Tekay		chr09	18828795	18840437	Tekay
	Chr01	326712702	326724385	Athila		chr1	83862852	83874444	Ogre		chr09	19557207	19565036	CRM
	Chr01	327233596	327251528	Ogre		chr1	84110576	84121493	Tekay		chr09	20145509	20156095	Tekay
	Chr01	328165277	328176170	Ogre		chr1	84139701	84147006	CRM		chr09	20800665	20812187	Tekay
	Chr01	328267478	328283055	Ogre		chr1	84313202	84325664	Athila		chr09	21069811	21083631	Tekay
	Chr01	328453467	328465596	Athila		chr1	84727063	84737727	Tekay		chr09	21922697	21933385	Tekay
	Chr01	329080003	329095446	Ogre		chr1	84753900	84765115	Tekay		chr09	22469666	22483634	Athila
	Chr01	329727849	329739737	Ogre		chr1	84791641	84800561	Tekay		chr09	22872217	22886334	Athila
	Chr01	330099971	330105543	CRM		chr1	85088155	85098130	Tekay		chr09	22980665	22989635	Tekay
	Chr01	330285583	330296748	Ogre		chr1	85226316	85239232	Tekay		chr09	23343414	23352386	Tekay
	Chr01	330362698	330380198	Ogre		chr1	85284713	85294735	Tekay		chr09	24152956	24174796	Ogre
	Chr01	330526663	330541550	Ogre		chr1	85729101	85741751	Athila		chr09	24427893	24436622	Tekay
	Chr01	330729073	330741820	Athila		chr1	86109177	86120484	Tekay		chr09	24639640	24653832	Athila
	Chr01	330777211	330789964	Athila		chr1	86324733	86334341	Tekay		chr09	24837805	24846897	Tekay
	Chr01	331056692	331060504	CRM		chr1	86614436	86625537	Tekay		chr09	25227852	25236819	Tekay
	Chr01	331378227	331382977	Reina		chr1	86631071	86640462	Tekay		chr09	25752604	25761460	Tekay
	Chr01	331997595	332007887	Tekay		chr1	86677777	86690845	Athila		chr09	26070789	26084197	Athila
	Chr01	332065362	332075678	Tekay		chr1	87337829	87340934	CRM		chr09	26546552	26560731	Athila
	Chr01	332136951	332147242	Tekay		chr1	87869520	87877189	Tekay		chr09	26908091	26918759	Tekay
	Chr01	332204763	332215079	Tekay		chr1	88035613	88041340	Ogre		chr09	27667268	27676121	Tekay
	Chr01	332276351	332286643	Tekay		chr1	88078040	88088509	Athila		chr09	28859247	28871005	Athila
	Chr01	332476312	332486604	Tekay		chr1	88325182	88332086	CRM		chr09	29368022	29382201	Athila
	Chr01	332604032	332614296	Tekay		chr1	88371136	88384862	Ogre		chr09	29475187	29485837	Athila
	Chr01	332642051	332652317	Tekay		chr1	88500613	88513424	Ogre		chr09	29620213	29632916	Athila
	Chr01	332677267	332687581	Tekay		chr1	88585331	88601379	Ogre		chr09	29698875	29708231	Tekay
	Chr01	332738896	332749212	Tekay		chr1	88794332	88800225	CRM		chr09	30017333	30028150	Athila
	Chr01	333385109	333396244	Tekay		chr1	89492809	89505442	Athila		chr09	30876809	30885784	Tekay
	Chr01	333484476	333487650	CRM		chr1	89846097	89856478	Tekay		chr09	30981836	30990813	Tekay
	Chr01	334138012	334148541	Tekay		chr1	90268770	90289940	Ogre		chr09	31689123	31697631	Tekay
	Chr01	334507410	334511521	CRM		chr1	90521787	90534903	Athila		chr09	31793454	31808768	Tekay
	Chr01	334678952	334683405	CRM		chr1	90781804	90792956	Tekay		chr09	32026453	32040690	Athila
	Chr01	334796554	334807102	Tekay		chr1	90998071	91014460	Ogre		chr09	32280040	32287849	Tekay
	Chr01	335144403	335157794	Athila		chr1	91145187	91156506	Tekay		chr09	34572118	34581260	Athila
	Chr01	336946128	336956424	Tekay		chr1	92278359	92290913	Athila		chr09	34907812	34917516	Tekay
	Chr01	337483939	337489890	Galadriel		chr1	92611350	92624103	Athila		chr09	35456028	35461620	Galadriel
	Chr01	337574326	337579664	Reina		chr1	92789845	92800848	Tekay		chr09	35850619	35863110	Tekay
	Chr01	337734115	337744662	Tekay		chr1	93916561	93926541	CRM		chr09	36646250	36655149	Tekay
	Chr01	337850596	337862735	Athila		chr1	94481753	94494820	Athila		chr09	37710044	37727533	Athila
	Chr02	309659	315006	Reina		chr1	94859516	94870150	Tekay		chr09	38628019	38642172	Athila
	Chr02	2894126	2899381	Reina		chr1	94960347	94972921	Athila		chr09	40877942	40892104	Athila
	Chr02	6628439	6640075	Athila		chr1	96144786	96155937	Tekay		chr09	41489364	41499912	Athila
	Chr02	6754813	6765364	Tekay		chr1	96409893	96419574	Tekay		chr09	41629760	41640231	Tekay
	Chr02	11655975	11660588	CRM		chr1	96579290	96590265	Tekay		chr09	41950454	41964661	Athila
	Chr02	11716010	11720623	CRM		chr1	96766628	96777844	Tekay		chr09	42259684	42265340	Galadriel
	Chr02	13685225	13696938	Athila		chr1	96861170	96871224	Tekay		chr09	42627582	42636489	Tekay
	Chr02	16966651	16979350	Athila		chr1	97673358	97683650	Tekay		chr09	43050158	43059854	Tekay
	Chr02	17165535	17177183	Athila		chr1	97833692	97846344	Athila		chr09	43332626	43339318	CRM
	Chr02	19018161	19029811	Athila		chr1	97951256	97961993	Tekay		chr09	4343681	4352178	Tekay
	Chr02	19457826	19467346	Tekay		chr1	98138940	98147265	Tekay		chr09	44516878	44522158	Reina
	Chr02	20414359	20426017	Athila		chr1	98394249	98404548	Tekay		chr09	44526497	44536294	Tekay
	Chr02	20660796	20671359	Tekay		chr1	98892739	98900030	Athila		chr09	44640064	44653658	Athila
	Chr02	21020504	21032933	Athila		chr1	98965779	98978325	Athila		chr09	46192685	46213746	Ogre
	Chr02	21683116	21686237	CRM		chr1	98989861	99000812	Tekay		chr09	48111577	48125567	Athila
	Chr02	26061370	26072981	Athila		chr1	99438305	99449808	CRM		chr09	54879960	54901781	Ogre
	Chr02	27014277	27019843	CRM		chr1	99443619	99447624	CRM		chr09	55105184	55110384	Reina
	Chr02	27464118	27469025	CRM		chr1	99629992	99637124	Athila		chr09	56628588	56642503	Athila
	Chr02	27990580	28000222	Tekay		chr1	100328879	100337458	Tekay		chr09	58371072	58382803	Ogre
	Chr02	28278230	28285756	CRM		chr1	100698819	100709979	Tekay		chr09	61313369	61334590	Ogre
	Chr02	28290659	28298234	CRM		chr1	100763268	100775799	Athila		chr09	61697192	61719233	Ogre
	Chr02	28979173	28983077	CRM		chr1	100784722	100802375	Tekay		chr09	6255241	6260497	Reina
	Chr02	30157073	30165365	Tekay		chr1	100842352	100852674	Tekay		chr09	62919501	62924761	Reina
	Chr02	30449065	30453495	CRM		chr1	101077516	101087812	Tekay		chr09	6482195	6491552	Tekay
	Chr02	36095228	36106460	Tekay		chr1	101412687	101420038	CRM		chr09	66902573	66924745	Ogre
	Chr02	36911444	36920241	Athila		chr1	101663565	101674158	Tekay		chr09	6744385	6754526	Tekay
	Chr02	38115718	38119946	CRM		chr1	101949266	101960881	Tekay		chr09	7571441	7580306	Tekay
	Chr02	38136760	38140913	CRM		chr1	102518107	102527088	Tekay		chr09	7716983	7737816	Ogre
	Chr02	38228538	38233364	CRM		chr1	102815313	102828804	Athila		chr09	8584837	8604876	Ogre
	Chr02	39912993	39925730	Athila		chr1	103353168	103360953	CRM		chr09	9053303	9063218	Tekay
	Chr02	45251418	45261722	Tekay		chr1	103386339	103399425	Athila		chr10	12144930	12157045	Reina
	Chr02	45635759	45646069	Tekay		chr1	103524715	103537038	Athila		chr10	12303737	12310033	Galadriel
	Chr02	46248872	46260522	Athila		chr1	103696852	103707503	Athila		chr10	12572777	12583897	Tekay
	Chr02	47665136	47676740	Athila		chr1	103748798	103759114	Tekay		chr10	12869972	12884202	Athila
	Chr02	50001859	50014692	Athila		chr1	103829007	103838593	Tekay		chr10	13139372	13149624	pararetrovirus
	Chr02	50240947	50245201	CRM		chr1	104585139	104606041	Ogre		chr10	13230054	13244174	Athila
	Chr02	51154812	51166444	Athila		chr1	105062825	105074092	Tekay		chr10	13762136	13770988	Tekay
	Chr02	51479243	51490920	Athila		chr1	105250680	105261933	Tekay		chr10	14521275	14535395	Athila
	Chr02	51518637	51530299	Athila		chr1	105416225	105425151	Tekay		chr10	14694052	14703133	Tekay
	Chr02	51798169	51809807	Athila		chr1	106294791	106307284	Tekay		chr10	15503778	15513151	Tekay
	Chr02	53047744	53052185	CRM		chr1	106412315	106423577	Tekay		chr10	15531875	15540751	Tekay
	Chr02	55516264	55527920	Athila		chr1	106497143	106508214	Tekay		chr10	15621558	15630527	Tekay
	Chr02	55544032	55554494	Tekay		chr1	106553883	106566953	Athila		chr10	17460856	17470680	Tekay
	Chr02	55564924	55575109	Athila		chr1	107402258	107406813	CRM		chr10	18166181	18187805	Ogre
	Chr02	55638803	55650926	Athila		chr1	107509562	107519918	Tekay		chr10	18247607	18256444	Tekay
	Chr02	56381966	56393644	Athila		chr1	108680684	108686104	CRM		chr10	18350641	18359820	Tekay
	Chr02	57599568	57611852	Athila		chr1	108719066	108729828	Tekay		chr10	19272574	19284091	Tekay
	Chr02	60020208	60028221	Athila		chr1	109246881	109259753	Athila		chr10	19583614	19592799	Tekay
	Chr02	61255344	61267449	Athila		chr1	109805891	109820779	Ogre		chr10	19792841	19804539	Tekay
	Chr02	62975633	62987292	Athila		chr1	109863520	109873336	Tekay		chr10	21099264	21108159	Tekay
	Chr02	63693975	63705643	Athila		chr1	109909651	109920781	Tekay		chr10	21890198	21897864	CRM
	Chr02	64042882	64053673	Ogre		chr1	110098169	110109194	Tekay		chr10	21952799	21961988	Tekay
	Chr02	65624175	65629545	Ogre		chr1	110153260	110165143	Ogre		chr10	23030314	23039177	Tekay
	Chr02	67034531	67046677	Athila		chr1	110527106	110537037	Tekay		chr10	23106585	23115476	Tekay
	Chr02	67967423	67978988	Athila		chr1	111182251	111190764	Tekay		chr10	23977473	23993509	Tekay
	Chr02	68448185	68459816	Athila		chr1	111485852	111495805	Tekay		chr10	24243957	24253890	Tekay
	Chr02	68839408	68851641	Athila		chr1	111793080	111803710	Athila		chr10	24810980	24819821	Tekay
	Chr02	68940407	68952050	Athila		chr1	112270144	112277421	Athila		chr10	25704623	25713506	Tekay
	Chr02	69235388	69247087	Athila		chr1	112336968	112343933	Athila		chr10	25834454	25841809	CRM
	Chr02	70193893	70205574	Athila		chr1	112611210	112623660	Athila		chr10	25917214	25924613	CRM
	Chr02	71551657	71563237	Athila		chr1	113113072	113124166	Tekay		chr10	26016167	26023555	CRM
	Chr02	71720913	71737727	Tekay		chr1	114032333	114044742	Athila		chr10	26103528	26110892	CRM
	Chr02	73434568	73447313	Athila		chr1	114678633	114689046	Tekay		chr10	26395607	26401495	CRM
	Chr02	73714191	73726912	Athila		chr1	116286723	116303953	CRM		chr10	2750154	2755693	Reina
	Chr02	74533240	74544916	Athila		chr1	116446301	116460270	Ogre		chr10	27673634	27689586	Athila
	Chr02	78204460	78218260	Athila		chr1	117505333	117515645	Tekay		chr10	27768578	27779257	Tekay
	Chr02	78578806	78583401	CRM		chr1	117678742	117692796	Tekay		chr10	27801029	27809848	Tekay
	Chr02	78641389	78653832	Athila		chr1	117835767	117846339	Athila		chr10	28042876	28056935	Athila
	Chr02	79909248	79921989	Athila		chr1	117939595	117948798	Tekay		chr10	28943901	28952779	Tekay
	Chr02	80515564	80525344	Athila		chr1	118039258	118051897	Athila		chr10	28952781	28961878	Tekay
	Chr02	81143659	81155158	Athila		chr1	118067183	118074500	CRM		chr10	29955492	29964447	Tekay
	Chr02	81206781	81218420	Athila		chr1	118376428	118387032	Tekay		chr10	3149477	3154651	Reina
	Chr02	82657943	82670580	Athila		chr1	118405621	118415506	Tekay		chr10	31696375	31707524	Tekay
	Chr02	82850196	82861807	Athila		chr1	118629630	118640050	Tekay		chr10	32361484	32382961	Ogre
	Chr02	83434669	83445235	Tekay		chr1	118663850	118675056	Tekay		chr10	32796077	32805066	Tekay
	Chr02	84930241	84936193	Galadriel		chr1	118700754	118711013	Tekay		chr10	33015042	33030377	Ogre
	Chr02	85304830	85315052	Ogre		chr1	118718185	118727420	Tekay		chr10	33067692	33077448	Tekay
	Chr02	86468321	86480121	Athila		chr1	118733096	118742646	Tekay		chr10	33157908	33176180	Ogre
	Chr02	86897675	86909331	Athila		chr1	118752610	118760403	Ogre		chr10	33302620	33316759	Athila
	Chr02	87227224	87238866	Athila		chr1	119476324	119485276	Tekay		chr10	33701950	33715668	Athila
	Chr02	89444012	89453667	Tekay		chr1	119700578	119713064	Athila		chr10	34016158	34025216	Tekay
	Chr02	93190003	93193214	Reina		chr1	120219501	120232164	Ogre		chr10	38120643	38131803	Tekay
	Chr02	93935807	93942528	Ogre		chr1	120417561	120425526	Reina		chr10	38916330	38939175	Ogre
	Chr02	94161064	94172656	Athila		chr1	120592033	120602953	Tekay		chr10	39167334	39177287	Tekay
	Chr02	94418489	94430088	Athila		chr1	120855852	120875846	Ogre		chr10	3957452	3967679	Tekay
	Chr02	94855581	94868308	Athila		chr1	121012352	121022355	Athila		chr10	40282382	40290041	Tekay
	Chr02	95879680	95892328	Athila		chr1	121221680	121227577	CRM		chr10	40805172	40811326	Galadriel
	Chr02	96030067	96034635	CRM		chr1	121388606	121398861	Tekay		chr10	41764697	41773569	Tekay
	Chr02	96239049	96249193	Tekay		chr1	123106747	123115197	Tekay		chr10	41793397	41803359	Tekay
	Chr02	96440446	96456912	Ogre		chr1	124578611	124582577	CRM		chr10	41940394	41955151	Athila
	Chr02	96773288	96791482	Ogre		chr1	124648288	124660326	Ogre		chr10	42270282	42279374	Tekay
	Chr02	98110012	98121636	Athila		chr1	125493399	125504330	Tekay		chr10	43181253	43191310	Tekay
	Chr02	99171544	99183191	Athila		chr1	125972810	125978609	Ogre		chr10	43348007	43357386	Tekay
	Chr02	99350137	99361761	Athila		chr1	126322561	126329942	CRM		chr10	43600791	43619613	Ogre
	Chr02	99670721	99675247	CRM		chr1	127788771	127799062	Tekay		chr10	45824350	45829769	Reina
	Chr02	99857053	99868707	Athila		chr1	128398556	128409139	Tekay		chr10	47156604	47170849	Athila
	Chr02	100299711	100307633	Tekay		chr1	130041127	130044368	Reina		chr10	47175817	47185584	Tekay
	Chr02	100776248	100787919	Athila		chr1	135784840	135795221	Tekay		chr10	50402516	50415340	Tekay
	Chr02	101048290	101059882	Athila		chr1	135888004	135893011	Reina		chr10	50780677	50790919	Tekay
	Chr02	101360263	101371867	Athila		chr1	136523759	136543999	Ogre		chr10	53417107	53438966	Ogre
	Chr02	102158491	102168523	Tekay		chr1	137524613	137530191	Reina		chr10	54036627	54045961	Tekay
	Chr02	102272945	102284592	Athila		chr1	137901136	137906232	Reina		chr10	5417956	5438700	Ogre
	Chr02	102338162	102349819	Athila		chr1	137985971	137996572	Tekay		chr10	54384095	54405267	Ogre
	Chr02	103952538	103956405	CRM		chr1	141825515	141845068	Ogre		chr10	55476440	55484926	Tekay
	Chr02	104466751	104477095	Tekay		chr1	146176343	146178266	Reina		chr10	6140327	6161752	Ogre
	Chr02	105739893	105751547	Athila		chr1	146194144	146196974	Reina		chr10	6767320	6777589	Tekay
	Chr02	106486187	106493714	CRM		chr10	3537852	3553534	Ogre		chr10	8069448	8082587	Tekay
	Chr02	108560066	108571742	Athila		chr10	5334558	5345149	Tekay		chr10	8222964	8232059	Tekay
	Chr02	109249145	109260809	Athila		chr10	6316934	6328087	Tekay		chr10	8401599	8411671	Tekay
	Chr02	109497070	109515506	Tekay		chr10	6398109	6418568	Ogre		chr10	8588315	8602400	Athila
	Chr02	110110785	110129122	Ogre		chr10	6674507	6684984	Tekay		chr11	11948177	11956639	Tekay
	Chr02	110457185	110468800	Athila		chr10	6863395	6872718	Tekay		chr11	13428568	13447756	Tekay
	Chr02	111249301	111261417	Athila		chr10	7106240	7113554	Athila		chr11	14043462	14052862	Tekay
	Chr02	113062060	113079973	Tekay		chr10	7293875	7303881	Tekay		chr11	14158387	14168330	Tekay
	Chr02	113464931	113476559	Athila		chr10	7352815	7363703	Tekay		chr11	15053711	15061720	Tekay
	Chr02	113498943	113510611	Athila		chr10	7738854	7748049	Tekay		chr11	16323553	16332616	Tekay
	Chr02	115213029	115219188	Tekay		chr10	7908573	7914059	Reina		chr11	1879130	1889328	Tekay
	Chr02	116438968	116450510	Athila		chr10	8381219	8391239	Tekay		chr11	19594469	19603536	Tekay
	Chr02	117306818	117325004	Ogre		chr10	8430230	8440875	Tekay		chr11	1970709	1980539	Tekay
	Chr02	117886827	117904828	Ogre		chr10	8751399	8761659	Tekay		chr11	20352422	20362876	Tekay
	Chr02	118119539	118122979	CRM		chr10	9161504	9180920	Tekay		chr11	20470650	20481074	Tekay
	Chr02	119205291	119215631	Tekay		chr10	10004804	10017875	Athila		chr11	20483703	20494144	Tekay
	Chr02	119242851	119246341	Reina		chr10	10165925	10171205	Reina		chr11	20910288	20920706	Tekay
	Chr02	120195094	120198453	CRM		chr10	10262540	10273737	Tekay		chr11	21164157	21177627	Athila
	Chr02	120548072	120563305	Ogre		chr10	10390326	10403089	CRM		chr11	21836250	21849617	CRM
	Chr02	121122269	121132573	Tekay		chr10	10394479	10401878	CRM		chr11	21839560	21847223	CRM
	Chr02	121506839	121513547	Tekay		chr10	10471794	10482978	Tekay		chr11	23207771	23216065	CRM
	Chr02	122410652	122420960	Tekay		chr10	10784215	10796587	Athila		chr11	24017175	24026377	Tekay
	Chr02	123627141	123638797	Athila		chr10	11338158	11349154	Tekay		chr11	24728491	24739631	Tekay
	Chr02	124884050	124887376	CRM		chr10	11390415	11400204	Tekay		chr11	26501953	26510925	Tekay
	Chr02	124918894	124929200	Tekay		chr10	11437486	11447094	Tekay		chr11	26576660	26585638	Tekay
	Chr02	125427204	125438834	Athila		chr10	11462225	11472037	Tekay		chr11	27387273	27397084	Tekay
	Chr02	126247665	126259393	Athila		chr10	11647924	11658679	Tekay		chr11	27798608	27809037	Tekay
	Chr02	127337768	127349389	Athila		chr10	11851894	11864936	Athila		chr11	28847364	28856324	Tekay
	Chr02	128273034	128278972	Galadriel		chr10	12127028	12139640	Athila		chr11	29190000	29199086	Tekay
	Chr02	129649181	129667197	Ogre		chr10	12173163	12185070	Athila		chr11	30225533	30234382	Tekay
	Chr02	129835462	129847026	Ogre		chr10	12200278	12210883	Tekay		chr11	30811856	30821563	Tekay
	Chr02	130030018	130047601	Ogre		chr10	12235344	12246415	Tekay		chr11	31778195	31792302	Athila
	Chr02	130469237	130476779	CRM		chr10	12266715	12277745	Tekay		chr11	34474649	34480213	Reina
	Chr02	130738210	130744149	Galadriel		chr10	13244774	13257355	Athila		chr11	35476879	35500962	Ogre
	Chr02	131253960	131265668	Athila		chr10	13263336	13276311	Athila		chr11	35542160	35556157	Athila
	Chr02	131642054	131652311	Tekay		chr10	13314811	13325154	Tekay		chr11	35570954	35587808	Athila
	Chr02	131658889	131669208	Tekay		chr10	13340112	13350874	Tekay		chr11	39379090	39388276	Tekay
	Chr02	132070674	132081196	Tekay		chr10	13757821	13768760	Tekay		chr11	39736700	39742555	Galadriel
	Chr02	132221738	132234478	Athila		chr10	13805691	13816579	Tekay		chr11	42048721	42058376	Tekay
	Chr02	132883372	132896121	Athila		chr10	13921413	13931904	Tekay		chr11	43911335	43922353	Tekay
	Chr02	133381543	133386024	CRM		chr10	14197378	14207391	Tekay		chr11	45508445	45529293	Ogre
	Chr02	135271554	135281860	Tekay		chr10	14320502	14336130	Athila		chr11	6179875	6197941	Ogre
	Chr02	135813588	135819540	Galadriel		chr10	14422456	14433579	Tekay		chr11	6525841	6536179	Tekay
	Chr02	135994248	136012274	Ogre		chr10	14649288	14660121	Tekay		chr11	6763790	6772591	Tekay
	Chr02	136785951	136795866	Tekay		chr10	14917830	14930786	Athila		chr12	12717179	12727388	Tekay
	Chr02	137238868	137243168	CRM		chr10	14979730	14992346	Athila		chr12	13827833	13837770	Tekay
	Chr02	137662162	137665508	CRM		chr10	15050054	15063056	Athila		chr12	15125159	15135176	Athila
	Chr02	137677954	137683182	Galadriel		chr10	15109054	15121607	Athila		chr12	15350292	15359043	Tekay
	Chr02	137845397	137852863	CRM		chr10	15232060	15241384	Ogre		chr12	15735301	15749506	Athila
	Chr02	138127033	138131696	CRM		chr10	15417407	15439509	Ogre		chr12	16692653	16702349	Tekay
	Chr02	138289236	138305630	Ogre		chr10	15822258	15840447	Ogre		chr12	17515470	17525762	Tekay
	Chr02	139098344	139111321	Ogre		chr10	15856721	15865756	Tekay		chr12	18407967	18418661	Tekay
	Chr02	139470090	139480474	Tekay		chr10	16338929	16350073	Tekay		chr12	20646584	20653832	Tekay
	Chr02	140161036	140179974	Ogre		chr10	16434404	16445733	Tekay		chr12	20646584	20653834	Tekay
	Chr02	141092023	141109755	Ogre		chr10	17288970	17311991	Ogre		chr12	21458517	21467727	Tekay
	Chr02	141175555	141184979	Tekay		chr10	17362323	17369494	Athila		chr12	21664021	21674593	Athila
	Chr02	141535727	141546892	Ogre		chr10	17630724	17641754	Tekay		chr12	22444125	22452980	Tekay
	Chr02	141567865	141585116	Ogre		chr10	17961670	17979152	Tekay		chr12	22537831	22548583	Tekay
	Chr02	142240350	142245051	Reina		chr10	17996657	18007262	Tekay		chr12	22669189	22678168	Tekay
	Chr02	142408943	142428064	Ogre		chr10	18295421	18305302	Tekay		chr12	22823555	22835637	Athila
	Chr02	142984217	142991838	Athila		chr10	18427863	18438733	Tekay		chr12	23368403	23380772	Athila
	Chr02	143139030	143157412	Ogre		chr10	18588191	18598335	Tekay		chr12	23429612	23443777	Athila
	Chr02	143210527	143224950	Tekay		chr10	18971504	18979380	Tekay		chr12	23850875	23864313	Athila
	Chr02	144051053	144056325	Reina		chr10	19076159	19086521	Tekay		chr12	25253445	25267580	Athila
	Chr02	144805067	144814704	Athila		chr10	19833510	19844303	Tekay		chr12	25319916	25334038	Athila
	Chr02	144821211	144839151	Ogre		chr10	20617767	20631192	Tekay		chr12	25633441	25641744	Tekay
	Chr02	145279878	145296086	Ogre		chr10	22435952	22448488	Athila		chr12	25695738	25706268	Athila
	Chr02	145418620	145429926	Ogre		chr10	22678532	22689197	Tekay		chr12	26172816	26181660	Tekay
	Chr02	146131034	146141341	Tekay		chr10	22800106	22809386	Tekay		chr12	27146260	27155638	Tekay
	Chr02	146280755	146292351	Athila		chr10	23269547	23279473	Tekay		chr12	27672685	27682042	Tekay
	Chr02	146559763	146577400	Ogre		chr10	23300481	23310821	Tekay		chr12	31183893	31192811	Tekay
	Chr02	147988083	147998393	Tekay		chr10	23867824	23880826	Athila		chr12	31517321	31527764	Tekay
	Chr02	148755779	148763565	CRM		chr10	23991056	24001341	Tekay		chr12	31791968	31804490	Athila
	Chr02	149772640	149789858	Ogre		chr10	24102432	24113368	Athila		chr12	31851676	31861035	Tekay
	Chr02	149972778	149978347	CRM		chr10	24192928	24203015	Tekay		chr12	32228764	32237850	Tekay
	Chr02	150367824	150378042	Tekay		chr10	25030301	25038560	Athila		chr12	32449272	32467097	Tekay
	Chr02	150398491	150408729	Tekay		chr10	25063029	25075853	Athila		chr12	38151685	38159773	Tekay
	Chr02	150452261	150462482	Tekay		chr10	25368592	25383030	Ogre		chr12	38337947	38348103	Tekay
	Chr02	151090742	151102331	Athila		chr10	25634183	25644497	Tekay		chr12	39524152	39533073	Tekay
	Chr02	151268353	151278781	Tekay		chr10	25901224	25913882	Athila		chr12	4003189	4008811	Galadriel
	Chr02	151368519	151378767	Tekay		chr10	25954781	25967557	Athila		chr12	40288103	40292347	Reina
	Chr02	151611393	151626855	Ogre		chr10	25985361	25998410	Athila		chr12	41154235	41163303	Tekay
	Chr02	152093026	152110417	Ogre		chr10	26127031	26137405	Tekay		chr12	41244235	41253290	Tekay
	Chr02	152676319	152694954	Ogre		chr10	26140397	26158457	Ogre		chr12	41317427	41331582	Athila
	Chr02	152725059	152736743	Athila		chr10	26172243	26188205	CRM		chr12	42412516	42421566	Tekay
	Chr02	153116261	153134605	Ogre		chr10	26348290	26364896	Athila		chr12	43671660	43680625	Tekay
	Chr02	154286738	154291907	Reina		chr10	26414430	26425170	Tekay		chr12	43916501	43925525	Tekay
	Chr02	154539310	154558090	Ogre		chr10	26573828	26583070	Tekay		chr12	44354511	44368719	Athila
	Chr02	154730594	154742351	Ogre		chr10	26689362	26702318	Athila		chr12	45758885	45774432	Tekay
	Chr02	154946413	154956715	Tekay		chr10	27529728	27536806	Athila		chr12	45823956	45834294	Tekay
	Chr02	155381203	155384700	CRM		chr10	27876688	27887486	Tekay		chr12	47393172	47402273	Tekay
	Chr02	155450121	155468213	Ogre		chr10	28683783	28695351	Ogre		chr12	50378107	50389871	Ogre
	Chr02	157821528	157827475	Galadriel		chr10	28759589	28770368	Tekay		chr12	50479342	50484809	Reina
	Chr02	158160817	158168260	CRM		chr10	28793245	28804641	Tekay		chr12	51646277	51656456	Tekay
	Chr02	158235707	158245877	Tekay		chr10	29136363	29146331	Tekay		chr12	52176371	52190502	Athila
	Chr02	159692482	159703041	Tekay		chr10	29630318	29638203	Tekay		chr12	54345147	54364150	Ogre
	Chr02	160921183	160939947	Ogre		chr10	30099996	30113055	Athila		chr12	59747238	59769922	Ogre
	Chr02	161122390	161126717	CRM		chr10	30324452	30336981	Tekay		chr12	6134978	6142376	Reina
	Chr02	162441244	162459433	Ogre		chr10	30476216	30489664	Athila		chr12	6759653	6768431	Tekay
	Chr02	163123728	163133793	Tekay		chr10	30603849	30614148	Tekay		chr12	8377293	8387458	Tekay
	Chr02	163264031	163274335	Tekay		chr10	30852294	30861654	Tekay		chr12	9480650	9486070	Reina
	Chr02	163812810	163818073	CRM		chr10	31172598	31181169	Tekay
	Chr02	164579545	164596150	Ogre		chr10	31190396	31200346	Tekay
	Chr02	165111683	165123326	Athila		chr10	31423036	31433149	Tekay
	Chr02	165435500	165453910	Ogre		chr10	31847683	31867980	Tekay
	Chr02	165774885	165786053	Ogre		chr10	33714130	33722088	Tekay
	Chr02	166220868	166245204	Ogre		chr10	33810673	33818742	Tekay
	Chr02	167331159	167344185	Ogre		chr10	34117161	34128443	Tekay
	Chr02	168165047	168176741	Tekay		chr10	34139504	34147998	Tekay
	Chr02	168193530	168196258	CRM		chr10	34240209	34248168	Tekay
	Chr02	168388380	168394029	CRM		chr10	34969387	34980196	Tekay
	Chr02	169325131	169343036	Ogre		chr10	35033323	35041888	Tekay
	Chr02	169932831	169943130	Tekay		chr10	35645899	35651628	Ogre
	Chr02	170536949	170554964	Ogre		chr10	35738595	35749467	Tekay
	Chr02	171110117	171122254	Athila		chr10	35900042	35911246	Tekay
	Chr02	171380192	171391810	Athila		chr10	36103390	36117174	Ogre
	Chr02	173025339	173034465	Ogre		chr10	36118773	36128023	Tekay
	Chr02	173374825	173385130	Tekay		chr10	36505355	36520826	Athila
	Chr02	174840020	174856616	Ogre		chr10	36552283	36566175	Tekay
	Chr02	175120778	175131134	Tekay		chr10	36600246	36610605	Tekay
	Chr02	175891299	175898700	Tekay		chr10	36730903	36739450	Tekay
	Chr02	175929302	175947392	Ogre		chr10	36767971	36770152	Athila
	Chr02	176612493	176622799	Tekay		chr10	36810618	36820024	Tekay
	Chr02	177134066	177139373	CRM		chr10	36940272	36949509	Tekay
	Chr02	177846437	177864734	Ogre		chr10	37000452	37010714	Tekay
	Chr03	328758	339065	Tekay		chr10	37634661	37645770	Tekay
	Chr03	621187	631501	Tekay		chr10	38032885	38045836	Athila
	Chr03	1694286	1707007	Athila		chr10	38268862	38288664	Tekay
	Chr03	2780109	2790465	Tekay		chr10	38345101	38360627	Tekay
	Chr03	3016670	3028366	Athila		chr10	38347301	38356804	Tekay
	Chr03	3130009	3142145	Athila		chr10	39558410	39565636	Athila
	Chr03	3998643	4014580	CRM		chr10	39980644	39992865	Athila
	Chr03	4063918	4074217	Tekay		chr10	40102384	40110385	Tekay
	Chr03	5370867	5380962	Tekay		chr10	40389225	40400121	Tekay
	Chr03	6504738	6516356	Athila		chr10	40929666	40942259	Athila
	Chr03	6634633	6644957	Tekay		chr10	41278633	41289470	Tekay
	Chr03	7256744	7259473	CRM		chr10	41510315	41520089	Tekay
	Chr03	7808872	7814305	Reina		chr10	41666127	41678951	Tekay
	Chr03	8318299	8322985	CRM		chr10	41863660	41874499	Tekay
	Chr03	8401828	8412155	Tekay		chr10	42007463	42018301	Tekay
	Chr03	8492651	8505160	CRM		chr10	42033496	42043587	Tekay
	Chr03	8501113	8505160	CRM		chr10	42381618	42391669	Tekay
	Chr03	8505241	8515545	Tekay		chr10	42772508	42782131	Tekay
	Chr03	9027865	9031628	CRM		chr10	42927329	42937251	Tekay
	Chr03	9304500	9317035	Ogre		chr10	43096458	43105221	Tekay
	Chr03	9407047	9417355	Tekay		chr10	43880734	43894677	Tekay
	Chr03	9858069	9862923	CRM		chr10	43973138	43983448	Tekay
	Chr03	10369536	10373099	CRM		chr10	44019283	44028272	Tekay
	Chr03	10599329	10609641	Tekay		chr10	44359714	44370784	Tekay
	Chr03	10765556	10775792	Tekay		chr10	44898489	44908985	Tekay
	Chr03	11280363	11291727	Ogre		chr10	45932535	45943987	Tekay
	Chr03	11758341	11768672	Tekay		chr10	46050878	46059864	Tekay
	Chr03	12386960	12398878	Ogre		chr10	46276463	46286876	Tekay
	Chr03	12526286	12545055	Ogre		chr10	46526649	46534878	Tekay
	Chr03	12944855	12953225	Tekay		chr10	46572397	46581233	Tekay
	Chr03	13811760	13823411	Athila		chr10	46713616	46724605	Tekay
	Chr03	14266167	14276807	Tekay		chr10	46857483	46866274	Tekay
	Chr03	14929421	14941081	Athila		chr10	47254135	47265388	Tekay
	Chr03	15253431	15265153	Athila		chr10	47371623	47381393	Tekay
	Chr03	15869803	15873678	CRM		chr10	47518239	47529364	Tekay
	Chr03	16058826	16062149	CRM		chr10	48007918	48018327	Tekay
	Chr03	16114913	16132851	Ogre		chr10	48073055	48094540	Ogre
	Chr03	16150263	16167777	Ogre		chr10	48117379	48124692	CRM
	Chr03	16308778	16326961	Ogre		chr10	48174085	48185043	Tekay
	Chr03	16372347	16383987	Athila		chr10	48294590	48307593	Athila
	Chr03	16906426	16923409	Ogre		chr10	48508911	48522027	Athila
	Chr03	17594656	17604951	Tekay		chr10	48522891	48528268	CRM
	Chr03	17824129	17826954	Reina		chr10	48659276	48668859	Tekay
	Chr03	18031499	18033940	Reina		chr10	48685208	48696061	Tekay
	Chr03	18993069	19004770	Athila		chr10	49001178	49012003	Tekay
	Chr03	19423893	19429336	Reina		chr10	49210153	49220764	Tekay
	Chr03	19445263	19456145	Tekay		chr10	49542230	49547711	CRM
	Chr03	19596162	19614770	Ogre		chr10	50362071	50372387	Tekay
	Chr03	20139710	20157463	Ogre		chr10	50975025	50985898	Tekay
	Chr03	23154149	23168004	Ogre		chr10	51201494	51212453	Tekay
	Chr03	23381585	23391895	Tekay		chr10	51366416	51371772	Reina
	Chr03	23428096	23438408	Tekay		chr10	51568958	51579443	Tekay
	Chr03	23936138	23946444	Tekay		chr10	51934642	51945961	Ogre
	Chr03	24192625	24212029	Ogre		chr10	51959380	51970776	Tekay
	Chr03	25279041	25290111	Ogre		chr10	52166015	52176330	Tekay
	Chr03	25362852	25370351	CRM		chr10	52270959	52283538	Athila
	Chr03	26313401	26325073	Athila		chr10	52338232	52348752	Tekay
	Chr03	26431810	26443459	Athila		chr10	52374134	52384623	Tekay
	Chr03	26687343	26699033	Athila		chr10	53335766	53347370	Tekay
	Chr03	26992471	27004181	Athila		chr10	53469036	53481464	Athila
	Chr03	27017659	27029302	Athila		chr10	53877285	53888377	Tekay
	Chr03	27315235	27327398	Athila		chr10	53980042	53985351	CRM
	Chr03	27471061	27482696	Athila		chr10	54019212	54027479	Tekay
	Chr03	27549474	27561074	Athila		chr10	55122657	55134608	Athila
	Chr03	29347624	29358878	Ogre		chr10	55187825	55200944	Athila
	Chr03	29991203	29998638	CRM		chr10	55601549	55611166	Tekay
	Chr03	31588690	31607449	Ogre		chr10	55921819	55927821	CRM
	Chr03	33124648	33136285	Athila		chr10	56129637	56139046	Tekay
	Chr03	33141931	33159677	Ogre		chr10	56340447	56349419	Tekay
	Chr03	33208687	33226261	Ogre		chr10	56865754	56876576	Tekay
	Chr03	33626946	33637252	Tekay		chr10	56919025	56932485	Athila
	Chr03	33967617	33978182	Tekay		chr10	57719802	57738339	Tekay
	Chr03	33986477	34004511	Ogre		chr10	57835720	57839030	CRM
	Chr03	34243699	34254261	Tekay		chr10	57996753	58006878	Tekay
	Chr03	34539519	34558007	Ogre		chr10	58193331	58203489	Tekay
	Chr03	34560084	34578013	Ogre		chr10	58209031	58219289	Tekay
	Chr03	34643462	34653769	Tekay		chr10	58859409	58865338	CRM
	Chr03	35236877	35242218	CRM		chr10	59155889	59165324	CRM
	Chr03	35836689	35850086	Athila		chr10	59363550	59377023	Athila
	Chr03	36838539	36850659	Athila		chr10	59454852	59467986	Athila
	Chr03	37133758	37151419	Ogre		chr10	59621531	59631687	Tekay
	Chr03	37754916	37768169	Reina		chr10	60381443	60392546	Tekay
	Chr03	39478628	39490283	Athila		chr10	60507203	60511704	CRM
	Chr03	43357220	43369888	Athila		chr10	60787556	60798690	Tekay
	Chr03	44478478	44490016	Athila		chr10	61357301	61364651	CRM
	Chr03	45106248	45112257	CRM		chr10	61733197	61740566	CRM
	Chr03	45200858	45205392	CRM		chr10	61758917	61769333	Tekay
	Chr03	45504687	45509941	CRM		chr10	61805791	61811730	CRM
	Chr03	46345825	46357481	Athila		chr10	61877005	61888243	Athila
	Chr03	47088399	47100004	Athila		chr10	61971360	61982411	Tekay
	Chr03	47224747	47236397	Athila		chr10	62005909	62010221	CRM
	Chr03	49221163	49228522	CRM		chr10	62140639	62148001	CRM
	Chr03	49476290	49487887	Athila		chr10	62152010	62159373	CRM
	Chr03	49972374	49984229	Ogre		chr10	62163382	62170747	CRM
	Chr03	50153474	50169985	Ogre		chr10	62176225	62183561	CRM
	Chr03	51405560	51416028	Tekay		chr10	62197073	62207569	Tekay
	Chr03	53051834	53062136	Tekay		chr10	62218818	62224553	CRM
	Chr03	53365577	53375792	Athila		chr10	62242863	62246949	CRM
	Chr03	53572190	53576611	CRM		chr10	62285899	62293244	CRM
	Chr03	53878432	53888167	Athila		chr10	62304348	62311715	CRM
	Chr03	54221613	54231448	Tekay		chr10	62316941	62324335	CRM
	Chr03	54851935	54863172	Ogre		chr10	62324855	62330625	CRM
	Chr03	55059389	55066010	CRM		chr10	62369050	62376659	CRM
	Chr03	56017830	56024361	Galadriel		chr10	62384286	62391675	CRM
	Chr03	57382758	57400398	Ogre		chr10	62470081	62475819	CRM
	Chr03	57615362	57627716	Athila		chr10	62506443	62523587	Tekay
	Chr03	58133641	58135515	Tekay		chr10	62513916	62517359	CRM
	Chr03	59010591	59015784	Reina		chr10	62527087	62534477	CRM
	Chr03	59958537	59970185	Athila		chr10	62538372	62551595	CRM
	Chr03	61477389	61487297	Tekay		chr10	62542266	62549634	CRM
	Chr03	61614132	61632087	Ogre		chr10	62553853	62561214	CRM
	Chr03	61692434	61710831	Ogre		chr10	62590136	62597504	CRM
	Chr03	62972981	62982833	Tekay		chr10	62690835	62705849	Tekay
	Chr03	65181841	65193498	Athila		chr10	62730191	62737581	CRM
	Chr03	66261563	66273281	Athila		chr10	62880577	62886623	CRM
	Chr03	66586541	66598126	Athila		chr10	62967464	62974830	CRM
	Chr03	68352468	68370092	Ogre		chr10	62990847	62998225	CRM
	Chr03	68952119	68963872	Athila		chr10	63030259	63037636	CRM
	Chr03	70584738	70596386	Athila		chr10	63045178	63050926	CRM
	Chr03	70879293	70890910	Athila		chr10	63051868	63061266	Tekay
	Chr03	70913402	70931887	Ogre		chr10	63093025	63099019	CRM
	Chr03	71442263	71453930	Athila		chr10	63111423	63118796	CRM
	Chr03	72048860	72060468	Athila		chr10	63155494	63161128	CRM
	Chr03	72571300	72576356	Reina		chr10	63172236	63179573	CRM
	Chr03	73670353	73681239	Tekay		chr10	63189881	63197255	CRM
	Chr03	73686465	73694107	Athila		chr10	63226408	63231955	CRM
	Chr03	74809885	74821930	Athila		chr10	63253580	63259464	CRM
	Chr03	74860149	74878523	Ogre		chr10	63273589	63280972	CRM
	Chr03	75520050	75531578	Athila		chr10	63321068	63328441	CRM
	Chr03	76158243	76170971	Athila		chr10	63335271	63342664	CRM
	Chr03	76414448	76425968	Athila		chr10	63409628	63417002	CRM
	Chr03	77012248	77024395	Athila		chr10	63435015	63441938	CRM
	Chr03	77038144	77049744	Athila		chr10	63444822	63452910	CRM
	Chr03	79212718	79224370	Athila		chr10	63480231	63486217	CRM
	Chr03	81251534	81269697	Ogre		chr10	63623670	63630983	CRM
	Chr03	81959807	81971409	Athila		chr10	63631137	63637357	Galadriel
	Chr03	83859502	83871104	Athila		chr10	63722891	63728594	CRM
	Chr03	83970009	83981643	Athila		chr10	63729811	63733670	CRM
	Chr03	84496831	84508430	Athila		chr10	63899126	63906236	CRM
	Chr03	84593965	84605561	Athila		chr10	63978008	63989267	CRM
	Chr03	85470153	85481766	Athila		chr10	63990556	63996092	CRM
	Chr03	85792632	85804290	Athila		chr10	64689404	64697386	Tekay
	Chr03	85863038	85874661	Athila		chr10	64715106	64722497	CRM
	Chr03	87548099	87559753	Athila		chr10	64838532	64848871	Tekay
	Chr03	89656165	89667768	Athila		chr10	65290558	65300915	Tekay
	Chr03	89898072	89910438	Athila		chr10	66092037	66103096	Tekay
	Chr03	90064212	90084646	Ogre		chr10	66466842	66488157	Ogre
	Chr03	90274794	90285411	Tekay		chr10	66784731	66790978	CRM
	Chr03	90838572	90850254	Athila		chr10	67358029	67367702	Tekay
	Chr03	90902419	90922151	Athila		chr10	67393700	67404047	Tekay
	Chr03	90907417	90919011	Athila		chr10	67567170	67576872	Tekay
	Chr03	91720682	91734289	Ogre		chr10	67725729	67736442	Tekay
	Chr03	92233760	92240537	Reina		chr10	67876022	67886382	Tekay
	Chr03	93280876	93292500	Athila		chr10	68291967	68302531	Tekay
	Chr03	93508435	93514053	CRM		chr10	68341247	68356416	Ogre
	Chr03	94089798	94099525	Athila		chr10	68446430	68457507	Tekay
	Chr03	94594510	94602247	Athila		chr10	69056222	69063529	CRM
	Chr03	95780523	95790804	Tekay		chr10	69081537	69091920	Tekay
	Chr03	98134344	98141225	Ogre		chr10	69147515	69166605	Ogre
	Chr03	98256271	98263813	CRM		chr10	69270956	69282209	Tekay
	Chr03	98501787	98513426	Athila		chr10	69306896	69314612	Tekay
	Chr03	98515965	98528680	Athila		chr10	69399480	69406853	CRM
	Chr03	98987090	98998706	Athila		chr10	69463025	69465028	Reina
	Chr03	99157589	99169273	Athila		chr10	69695152	69707178	Ogre
	Chr03	99729956	99741590	Athila		chr10	69766364	69779329	Athila
	Chr03	101008782	101020391	Athila		chr10	70396005	70408627	Athila
	Chr03	102207842	102219464	Athila		chr10	70936329	70946239	Tekay
	Chr03	102363490	102375118	Athila		chr10	71021851	71035113	Tekay
	Chr03	103095101	103106749	Athila		chr10	71155405	71166181	Tekay
	Chr03	103569514	103581127	Athila		chr10	71243333	71253666	Tekay
	Chr03	104445923	104457540	Athila		chr10	71257850	71265208	CRM
	Chr03	104761968	104773567	Athila		chr10	71435335	71445658	Tekay
	Chr03	105966861	105976996	Tekay		chr10	71847114	71854464	CRM
	Chr03	106035580	106053565	Ogre		chr10	72302503	72309919	CRM
	Chr03	106147853	106155474	Tekay		chr10	72319638	72327581	Tekay
	Chr03	107487572	107499219	Athila		chr10	72562581	72572606	Tekay
	Chr03	108048207	108059907	Athila		chr10	72992156	73002540	Tekay
	Chr03	108131217	108142822	Athila		chr10	73442522	73450750	Tekay
	Chr03	108891871	108902434	Tekay		chr10	73710661	73716881	CRM
	Chr03	110072669	110085343	Athila		chr10	73759721	73770736	Ogre
	Chr03	110530118	110541728	Athila		chr10	73843793	73853302	Tekay
	Chr03	110598267	110609871	Athila		chr10	73867669	73871552	CRM
	Chr03	110763590	110775231	Athila		chr10	74181588	74192542	Tekay
	Chr03	112072555	112084227	Athila		chr10	74239438	74252433	Athila
	Chr03	112731385	112742994	Athila		chr10	74461702	74469487	Tekay
	Chr03	112748276	112759995	Athila		chr10	74714327	74720018	CRM
	Chr03	115121351	115132979	Athila		chr10	74818816	74827639	Tekay
	Chr03	115146203	115157740	Athila		chr10	75162018	75172592	Tekay
	Chr03	116409597	116421198	Athila		chr10	75522464	75533331	Tekay
	Chr03	116940947	116952606	Athila		chr10	75629253	75639515	Tekay
	Chr03	116966228	116971653	Reina		chr10	75787338	75800742	Athila
	Chr03	117172381	117184000	Athila		chr10	76202527	76213074	Tekay
	Chr03	117941877	117953411	Athila		chr10	76382860	76393583	Tekay
	Chr03	119216273	119227850	Athila		chr10	76670070	76679743	Tekay
	Chr03	119653497	119665133	Athila		chr10	76738013	76748320	Tekay
	Chr03	119677045	119688722	Athila		chr10	76786641	76796632	Tekay
	Chr03	120094357	120104916	Tekay		chr10	76867767	76884108	Ogre
	Chr03	122017955	122022948	Reina		chr10	77351408	77364689	Athila
	Chr03	123574880	123580571	CRM		chr10	77552169	77561774	Athila
	Chr03	124069669	124081309	Athila		chr10	77899017	77906473	CRM
	Chr03	124084315	124101765	Ogre		chr10	78119095	78129401	Tekay
	Chr03	128696643	128709476	Athila		chr10	78890405	78902992	Athila
	Chr03	130036754	130047962	Athila		chr10	78989672	79002300	Athila
	Chr03	130478093	130489614	Athila		chr10	79118207	79125682	CRM
	Chr03	130745938	130757595	Athila		chr10	79299764	79310839	Tekay
	Chr03	130778655	130790351	Athila		chr10	79426036	79435996	Tekay
	Chr03	131413230	131425759	Athila		chr10	79900033	79907232	Athila
	Chr03	131693289	131704903	Athila		chr10	79984294	79994107	Tekay
	Chr03	131852482	131864125	Athila		chr10	80127403	80144214	Tekay
	Chr03	132532879	132544499	Athila		chr10	80135765	80144214	Tekay
	Chr03	132652582	132664215	Athila		chr10	80260497	80270327	Tekay
	Chr03	132810232	132821893	Athila		chr10	80315683	80328434	Athila
	Chr03	133378842	133390495	Athila		chr10	81229568	81240123	Tekay
	Chr03	134535253	134546905	Athila		chr10	81343823	81360228	Ogre
	Chr03	134680089	134686230	Tekay		chr10	81372288	81385415	Ogre
	Chr03	136109052	136120680	Athila		chr10	82170043	82182639	Athila
	Chr03	137218401	137231086	Athila		chr10	82715716	82728207	Athila
	Chr03	138214119	138225759	Athila		chr10	82870707	82877830	Athila
	Chr03	138479724	138491334	Athila		chr10	83049087	83062005	Athila
	Chr03	140175695	140187321	Athila		chr10	83146175	83156494	Tekay
	Chr03	140564572	140577268	Athila		chr10	83646661	83657044	Tekay
	Chr03	142991689	143003302	Athila		chr10	84044286	84057443	Athila
	Chr03	143053592	143065212	Athila		chr10	84494092	84505295	Tekay
	Chr03	143069319	143079913	Tekay		chr10	84792958	84812834	Ogre
	Chr03	143285903	143293408	CRM		chr10	85235688	85258381	Ogre
	Chr03	144501655	144509667	Ogre		chr10	85911173	85926075	Athila
	Chr03	144823063	144834744	Athila		chr10	86045101	86055224	Tekay
	Chr03	145758302	145765839	CRM		chr10	86356044	86365579	CRM
	Chr03	146138405	146145974	CRM		chr10	86367867	86375103	Athila
	Chr03	146950776	146960635	Tekay		chr10	86963031	86974458	Tekay
	Chr03	148938788	148950407	Athila		chr10	88180041	88190856	Tekay
	Chr03	149472478	149484135	Athila		chr10	88292948	88303039	Tekay
	Chr03	150675434	150687044	Athila		chr10	89254983	89264405	Tekay
	Chr03	151553203	151557642	CRM		chr10	89940267	89951171	Tekay
	Chr03	153142120	153153694	Athila		chr10	90168649	90184495	Tekay
	Chr03	154218320	154229931	Athila		chr10	90293107	90304320	Tekay
	Chr03	154914015	154921897	Athila		chr10	90368600	90382611	Reina
	Chr03	157141907	157153498	Athila		chr10	90603724	90609165	Reina
	Chr03	157548758	157554676	CRM		chr10	90805943	90818814	Athila
	Chr03	159554597	159566227	Athila		chr10	91772447	91785895	Athila
	Chr03	159736301	159747885	Athila		chr10	91968319	91978672	Tekay
	Chr03	160376118	160388463	Athila		chr10	92081209	92092382	Tekay
	Chr03	161519260	161530860	Athila		chr10	92189657	92199587	Tekay
	Chr03	163400295	163411902	Athila		chr10	92441186	92451583	Tekay
	Chr03	163965087	163976732	Athila		chr10	92537331	92547666	Tekay
	Chr03	164745872	164757556	Athila		chr10	92710438	92723450	Ogre
	Chr03	165037528	165049192	Athila		chr10	92903774	92915513	Athila
	Chr03	166439902	166451504	Athila		chr10	93374577	93386722	Ogre
	Chr03	166858718	166870329	Athila		chr10	93458226	93470707	Athila
	Chr03	167174209	167185853	Athila		chr10	93519848	93532301	Athila
	Chr03	171199853	171214917	Ogre		chr10	94861013	94868414	CRM
	Chr03	172586438	172596354	Tekay		chr10	95405306	95424585	Tekay
	Chr03	172820298	172831952	Athila		chr10	95442676	95453711	Tekay
	Chr03	173523184	173540721	Tekay		chr10	95474464	95487080	Athila
	Chr03	173942131	173953768	Athila		chr10	95670163	95676779	CRM
	Chr03	174169094	174180708	Athila		chr10	95779130	95792151	Athila
	Chr03	174453979	174465564	Athila		chr10	96011328	96023150	Ogre
	Chr03	174887441	174899044	Athila		chr10	96349900	96359398	Tekay
	Chr03	175343751	175353638	Tekay		chr10	96448829	96459720	Tekay
	Chr03	175621241	175631057	Tekay		chr10	97113964	97124268	Tekay
	Chr03	176300593	176312211	Athila		chr10	97470888	97483894	Athila
	Chr03	177025975	177033592	Athila		chr10	97757690	97770360	Athila
	Chr03	177605900	177617521	Athila		chr10	97871355	97881854	Tekay
	Chr03	178459118	178470812	Athila		chr10	97979989	97985230	Reina
	Chr03	178828135	178840870	Athila		chr10	98491806	98504436	Athila
	Chr03	180905579	180917237	Athila		chr10	99729788	99740863	Tekay
	Chr03	181648407	181660040	Athila		chr10	100289372	100302500	Ogre
	Chr03	181790313	181801993	Athila		chr10	100412639	100424481	Athila
	Chr03	182740879	182753027	Athila		chr10	100627962	100631169	CRM
	Chr03	183521401	183530843	Tekay		chr10	103004745	103012071	CRM
	Chr03	183746318	183756958	Tekay		chr10	103163898	103175018	Tekay
	Chr03	184060172	184071789	Athila		chr10	103618384	103628535	Tekay
	Chr03	184087760	184099453	Athila		chr10	103684121	103694688	Tekay
	Chr03	184213935	184225885	Athila		chr10	104468036	104479079	Tekay
	Chr03	185203879	185215514	Athila		chr10	104785511	104795372	Tekay
	Chr03	185297174	185301924	Reina		chr10	105008569	105019648	Tekay
	Chr03	185965797	185977419	Athila		chr10	105147407	105157646	Tekay
	Chr03	186047465	186059098	Athila		chr10	105524065	105535006	Tekay
	Chr03	186303358	186315004	Athila		chr10	105557860	105567751	Tekay
	Chr03	186464991	186477679	Athila		chr10	105753908	105761230	CRM
	Chr03	186540439	186552108	Athila		chr10	105790553	105800327	Tekay
	Chr03	187068158	187078852	Ogre		chr10	106000312	106011515	Tekay
	Chr03	187488146	187499769	Athila		chr10	106093016	106104094	Tekay
	Chr03	188658604	188670260	Athila		chr10	106180907	106188474	Tekay
	Chr03	189033663	189045290	Athila		chr10	106307398	106312315	Reina
	Chr03	190873414	190885029	Athila		chr10	106378484	106389581	Tekay
	Chr03	191586932	191598568	Athila		chr10	106541158	106554154	Athila
	Chr03	191827563	191839114	Athila		chr10	106637492	106647015	Tekay
	Chr03	191999531	192016324	Athila		chr10	106672443	106682127	Tekay
	Chr03	192093915	192105503	Athila		chr10	106753270	106763140	Tekay
	Chr03	192384483	192397212	Athila		chr10	107180114	107193160	Athila
	Chr03	192435060	192446705	Athila		chr10	107338883	107342313	Reina
	Chr03	193286136	193298884	Athila		chr10	107422304	107432087	Tekay
	Chr03	193522948	193534593	Athila		chr10	107689188	107700314	Tekay
	Chr03	193551756	193563390	Athila		chr10	107721896	107729155	Athila
	Chr03	193695200	193705638	Athila		chr10	107825154	107835615	Tekay
	Chr03	195571822	195583411	Athila		chr10	108162804	108173099	Tekay
	Chr03	195693043	195704623	Athila		chr10	108227498	108238622	Tekay
	Chr03	196382142	196393787	Athila		chr10	108652826	108662733	Tekay
	Chr03	197676785	197688391	Athila		chr10	108819089	108829902	Tekay
	Chr03	197884772	197896833	Athila		chr10	109086004	109096216	Tekay
	Chr03	198139976	198151586	Athila		chr10	109149781	109160473	Tekay
	Chr03	198190453	198199760	Athila		chr10	109395213	109404471	Tekay
	Chr03	198702496	198714216	Athila		chr10	109461788	109469031	Tekay
	Chr03	198850302	198861907	Athila		chr10	109569113	109579211	Tekay
	Chr03	199031220	199042880	Athila		chr10	109726487	109737396	Tekay
	Chr03	199125638	199137258	Athila		chr10	109828808	109838957	Tekay
	Chr03	201035742	201047413	Athila		chr10	109868953	109878189	Tekay
	Chr03	201507139	201518766	Athila		chr10	109901743	109912662	Tekay
	Chr03	201561289	201572907	Athila		chr10	110012486	110023391	Tekay
	Chr03	201709919	201721571	Athila		chr10	110027887	110037198	Tekay
	Chr03	203213676	203225294	Athila		chr10	110060267	110072385	Tekay
	Chr03	205031988	205043579	Athila		chr10	110231847	110242148	Tekay
	Chr03	205125366	205137033	Athila		chr10	110563822	110569717	Ogre
	Chr03	206568806	206581513	Athila		chr10	110876484	110886642	Tekay
	Chr03	208291470	208303082	Athila		chr10	111167390	111175101	CRM
	Chr03	208549819	208561429	Athila		chr10	111408603	111418894	Tekay
	Chr03	209849820	209861460	Athila		chr10	111420508	111430851	Tekay
	Chr03	210777986	210783295	CRM		chr10	111975294	111986400	Tekay
	Chr03	210874244	210885852	Athila		chr10	112170813	112184041	Tekay
	Chr03	213405555	213417092	Athila		chr10	112261826	112272356	Tekay
	Chr03	213564547	213576163	Athila		chr10	112853998	112865981	Ogre
	Chr03	214177546	214189157	Athila		chr10	112875170	112885885	Tekay
	Chr03	214443988	214455648	Athila		chr10	113070049	113083082	Athila
	Chr03	216804079	216815720	Athila		chr10	113169911	113180205	Tekay
	Chr03	217243489	217262403	Ogre		chr10	113484441	113497357	Athila
	Chr03	218109597	218121487	CRM		chr10	113818749	113829929	Tekay
	Chr03	218286423	218298078	Athila		chr10	114134770	114143874	Tekay
	Chr03	219144898	219160460	Ogre		chr10	114371630	114381891	Tekay
	Chr03	220700360	220712474	Athila		chr10	114690819	114701196	Tekay
	Chr03	220994922	220999158	CRM		chr10	114963065	114973972	Tekay
	Chr03	223264779	223274679	Tekay		chr10	115180598	115191921	Tekay
	Chr03	224817908	224829514	Athila		chr10	115509547	115530765	Ogre
	Chr03	225341411	225352981	Athila		chr10	115586873	115597093	Tekay
	Chr03	226813189	226824797	Athila		chr10	115733731	115745364	Ogre
	Chr03	227457723	227469788	Athila		chr10	115994344	116005968	Tekay
	Chr03	228378568	228389206	Tekay		chr10	116031057	116047069	Tekay
	Chr03	230020814	230029280	Tekay		chr10	116032778	116043897	Tekay
	Chr03	230072400	230084018	Athila		chr10	116293964	116305549	Tekay
	Chr03	230497172	230498914	Reina		chr10	116350941	116355934	CRM
	Chr03	231502371	231514026	Athila		chr10	116477103	116489074	Ogre
	Chr03	232046820	232058400	Athila		chr10	116589185	116600309	Tekay
	Chr03	232276520	232288116	Athila		chr10	116668866	116679960	Tekay
	Chr03	232291367	232303007	Athila		chr10	116712078	116717359	CRM
	Chr03	232318968	232330676	Athila		chr10	116727718	116738269	Tekay
	Chr03	232858524	232870042	Athila		chr10	116925171	116935727	Tekay
	Chr03	233027945	233038249	Tekay		chr10	117015051	117020935	Tekay
	Chr03	233907774	233919426	Athila		chr10	117199949	117210775	Tekay
	Chr03	233920295	233931889	Athila		chr10	117979527	117990128	Tekay
	Chr03	234271965	234282607	Tekay		chr10	118592589	118597789	Reina
	Chr03	234969885	234976308	CRM		chr10	118764716	118777273	Tekay
	Chr03	235264942	235277091	Ogre		chr10	119064059	119073705	Tekay
	Chr03	235602265	235612160	Tekay		chr10	119108207	119127223	Ogre
	Chr03	235673550	235685157	Athila		chr10	119367684	119377778	Tekay
	Chr03	235806266	235819091	Athila		chr10	119441946	119445856	CRM
	Chr03	235969003	235989830	Ogre		chr10	119606528	119617687	Tekay
	Chr03	236005035	236023173	Ogre		chr10	119638805	119649339	Tekay
	Chr03	236539982	236551635	Athila		chr10	119692978	119701671	Tekay
	Chr03	236796841	236808382	Athila		chr10	119946077	119956962	Tekay
	Chr03	236855080	236866779	Athila		chr10	120072669	120083565	Tekay
	Chr03	237027284	237038907	Athila		chr10	120119424	120127710	Tekay
	Chr03	237046048	237057679	Athila		chr10	120683281	120692714	Ogre
	Chr03	237388439	237400589	Athila		chr10	120970850	120982246	Tekay
	Chr03	238300418	238312080	Athila		chr10	120993453	121004064	Tekay
	Chr03	240697408	240708644	Ogre		chr10	121081215	121086309	Reina
	Chr03	240974004	240984602	Ogre		chr10	121292442	121302221	Tekay
	Chr03	241534035	241539732	Reina		chr10	121337117	121352832	Ogre
	Chr03	243168982	243172294	CRM		chr10	122190235	122201194	Tekay
	Chr03	243183490	243196254	Athila		chr10	122695460	122707640	Ogre
	Chr03	243353327	243364941	Athila		chr10	122709778	122721928	Ogre
	Chr03	243462825	243466025	CRM		chr10	123105329	123114935	Tekay
	Chr03	244136771	244148437	Athila		chr10	123489242	123500328	Tekay
	Chr03	244317035	244329739	Athila		chr10	123574182	123585275	Tekay
	Chr03	245432291	245443964	Athila		chr10	124921440	124936515	Ogre
	Chr03	246090318	246102000	Athila		chr10	126673564	126684161	Tekay
	Chr03	247089585	247108031	Ogre		chr10	127902057	127912957	Tekay
	Chr03	247716174	247728626	Ogre		chr10	127967948	127978653	Tekay
	Chr03	248380825	248392421	Athila		chr10	128002523	128013432	Tekay
	Chr03	248755175	248766782	Athila		chr10	128116398	128119787	Reina
	Chr03	249594749	249612298	Ogre		chr10	128149149	128152725	Reina
	Chr03	250534134	250550617	Ogre		chr10	128592887	128597726	Reina
	Chr03	251608625	251618829	Tekay		chr11	1578885	1584073	Reina
	Chr03	252387101	252391425	CRM		chr11	2066075	2076425	Tekay
	Chr03	254403856	254414389	Tekay		chr11	2881106	2891731	Tekay
	Chr03	254544574	254557324	Athila		chr11	3598666	3609261	Tekay
	Chr03	254834731	254844878	Tekay		chr11	3642020	3652478	Tekay
	Chr03	256194624	256207343	Athila		chr11	3925961	3936862	Tekay
	Chr03	256816766	256835891	Ogre		chr11	4160587	4171956	Ogre
	Chr03	257112361	257122622	Tekay		chr11	4875379	4890427	Tekay
	Chr03	257324560	257343124	Ogre		chr11	4965827	4975024	Tekay
	Chr03	258113238	258117169	CRM		chr11	5262537	5273128	Tekay
	Chr03	259926149	259941770	Reina		chr11	5404347	5409627	Reina
	Chr03	260687033	260699634	Ogre		chr11	5476726	5487232	Tekay
	Chr03	261117890	261129571	Athila		chr11	5612848	5618672	CRM
	Chr03	261412956	261425674	Athila		chr11	6726653	6737736	Tekay
	Chr03	261685379	261695971	Tekay		chr11	6881061	6891002	Tekay
	Chr03	262262225	262275347	Ogre		chr11	6994773	7005047	Tekay
	Chr03	262357304	262366764	Tekay		chr11	7744675	7755106	Tekay
	Chr03	262406735	262414271	CRM		chr11	7787988	7798590	Tekay
	Chr03	262636648	262646946	Tekay		chr11	8019598	8030507	Tekay
	Chr03	263270363	263281617	Athila		chr11	8443416	8453973	Tekay
	Chr03	263417287	263435229	Ogre		chr11	8959811	8969916	Tekay
	Chr03	263545664	263564000	Ogre		chr11	10113587	10124192	Tekay
	Chr03	264078247	264096667	Ogre		chr11	10144325	10154766	Tekay
	Chr03	264628079	264639620	Athila		chr11	10163511	10173682	Tekay
	Chr03	265272957	265279365	CRM		chr11	10303746	10319487	Tekay
	Chr03	265656200	265661343	Reina		chr11	10391358	10398581	Reina
	Chr03	266547616	266559318	Athila		chr11	10478382	10491814	Tekay
	Chr03	266573698	266578596	CRM		chr11	10504869	10515946	Tekay
	Chr03	267544724	267562716	Ogre		chr11	10851181	10861269	Tekay
	Chr03	267755603	267765913	Tekay		chr11	11354149	11362454	Tekay
	Chr03	268041623	268045538	CRM		chr11	11485177	11493473	Tekay
	Chr03	268407906	268419582	Athila		chr11	11502892	11513204	Tekay
	Chr03	268419872	268427500	CRM		chr11	11686452	11694684	Tekay
	Chr03	268548625	268556104	CRM		chr11	11753147	11762370	Tekay
	Chr03	268768000	268773279	Reina		chr11	11817284	11827536	Tekay
	Chr03	269026194	269031190	Reina		chr11	11847794	11858380	Tekay
	Chr03	270044865	270055092	Reina		chr11	11882266	11893293	Tekay
	Chr03	271148766	271167042	Ogre		chr11	11940869	11951775	Tekay
	Chr03	271911904	271923952	Athila		chr11	11964630	11975231	Tekay
	Chr03	272237501	272246608	Tekay		chr11	12006771	12017376	Tekay
	Chr03	273488428	273507626	Ogre		chr11	12337485	12342861	Reina
	Chr03	273741011	273751639	Tekay		chr11	12528672	12540135	Tekay
	Chr03	275576917	275582261	Reina		chr11	12666287	12677000	Tekay
	Chr03	275749148	275767643	Ogre		chr11	12748978	12758277	Tekay
	Chr03	276068737	276084296	Tekay		chr11	12790773	12801862	Tekay
	Chr03	277708987	277720692	Athila		chr11	12827751	12838357	Tekay
	Chr03	278223895	278242233	Ogre		chr11	12869544	12880251	Tekay
	Chr03	278574791	278583717	CRM		chr11	13047513	13057518	Tekay
	Chr03	278577613	278582412	CRM		chr11	13104381	13114665	Tekay
	Chr03	279791644	279801387	Tekay		chr11	13554786	13565354	Tekay
	Chr03	279882733	279898639	Ogre		chr11	14423284	14434247	Tekay
	Chr03	279924149	279942120	Ogre		chr11	14604921	14614461	Tekay
	Chr03	279980973	279998280	Ogre		chr11	14801985	14812594	Tekay
	Chr03	280192070	280202376	Tekay		chr11	14884975	14895095	Tekay
	Chr03	280625999	280631660	CRM		chr11	15128325	15139392	Tekay
	Chr03	280836357	280854139	Ogre		chr11	15150720	15160892	Tekay
	Chr03	280909451	280928432	Ogre		chr11	15254710	15264342	Tekay
	Chr03	281586909	281598269	Ogre		chr11	15380037	15393147	Athila
	Chr03	281831104	281848169	Ogre		chr11	15520548	15534570	Tekay
	Chr03	282593513	282611564	Ogre		chr11	15617311	15627651	Tekay
	Chr03	282714602	282717045	Reina		chr11	15656263	15667344	Tekay
	Chr03	282980360	282998734	Ogre		chr11	15736885	15745808	CRM
	Chr03	283794324	283803358	Tekay		chr11	16038255	16047572	Tekay
	Chr03	283798658	283808917	Tekay		chr11	16441525	16460252	Ogre
	Chr03	284155200	284159290	CRM		chr11	16531626	16541978	Tekay
	Chr03	285239302	285250984	Athila		chr11	16761383	16774721	Athila
	Chr03	285293365	285306032	Athila		chr11	17026200	17036274	Tekay
	Chr03	285591205	285600495	CRM		chr11	17358247	17368517	Tekay
	Chr03	285829993	285841695	Athila		chr11	17396612	17404405	Ogre
	Chr03	285867497	285872665	Reina		chr11	17532070	17539542	CRM
	Chr03	286536157	286546463	Tekay		chr11	17642146	17653054	Tekay
	Chr03	286790178	286809106	Ogre		chr11	17705177	17716270	Tekay
	Chr03	287693293	287703515	Tekay		chr11	17794806	17805138	Tekay
	Chr03	287756012	287766298	Tekay		chr11	17944182	17954030	Tekay
	Chr03	288053932	288071522	Ogre		chr11	18112049	18128768	Ogre
	Chr03	288122899	288135003	Athila		chr11	18274190	18288074	Tekay
	Chr03	288462960	288479401	Ogre		chr11	18298946	18308592	Tekay
	Chr03	288798494	288810162	Athila		chr11	18326490	18337023	Tekay
	Chr03	289401507	289412987	Ogre		chr11	18411117	18421718	Tekay
	Chr03	290572226	290584304	Ogre		chr11	18489753	18499910	Tekay
	Chr03	291492455	291503060	Tekay		chr11	18523387	18534388	Tekay
	Chr03	291968543	291981278	Athila		chr11	19230493	19252550	Ogre
	Chr04	983865	986592	CRM		chr11	19397024	19408398	Ogre
	Chr04	989068	1006339	Ogre		chr11	19551193	19562317	Tekay
	Chr04	1558943	1578497	Ogre		chr11	20559208	20574737	Ogre
	Chr04	2305953	2310896	Reina		chr11	20728970	20751318	Ogre
	Chr04	2802822	2820570	Ogre		chr11	20890232	20903292	Athila
	Chr04	2907768	2918830	Ogre		chr11	20949203	20959564	Tekay
	Chr04	3234373	3252634	Ogre		chr11	21327853	21338009	Tekay
	Chr04	3786615	3795992	Athila		chr11	21368203	21378099	Tekay
	Chr04	3935987	3947647	Athila		chr11	21419094	21439234	Tekay
	Chr04	4395352	4405744	Tekay		chr11	21424654	21435145	Tekay
	Chr04	4746050	4763849	Ogre		chr11	21477577	21487205	Tekay
	Chr04	5589248	5607742	Ogre		chr11	21749716	21761964	Ogre
	Chr04	6051412	6061716	Tekay		chr11	21903350	21910412	CRM
	Chr04	6063130	6069080	Galadriel		chr11	22061073	22070384	Tekay
	Chr04	6138310	6148590	Tekay		chr11	22189675	22202456	Ogre
	Chr04	6517513	6527791	Tekay		chr11	22256063	22265633	Tekay
	Chr04	7772741	7791198	Ogre		chr11	22293208	22305921	Athila
	Chr04	8037266	8044621	Tekay		chr11	23036152	23047423	Tekay
	Chr04	8187025	8192359	CRM		chr11	23509122	23518895	Tekay
	Chr04	8224793	8244519	Ogre		chr11	23625500	23636647	Tekay
	Chr04	8261138	8280424	Ogre		chr11	23676306	23686752	Tekay
	Chr04	8347743	8365304	Ogre		chr11	23701900	23713021	Tekay
	Chr04	8962436	8968063	CRM		chr11	23793212	23808110	Ogre
	Chr04	9322704	9339683	Ogre		chr11	24281696	24292924	Tekay
	Chr04	9854441	9872249	Ogre		chr11	24352222	24363425	Tekay
	Chr04	9960166	9975906	Ogre		chr11	24375660	24386763	Tekay
	Chr04	10090188	10096211	Reina		chr11	24400285	24411117	Tekay
	Chr04	10352609	10370390	Ogre		chr11	24780917	24791663	Tekay
	Chr04	10558403	10577175	Ogre		chr11	24932076	24942965	Tekay
	Chr04	11011095	11022736	Athila		chr11	24949172	24962424	Athila
	Chr04	11155149	11173311	Ogre		chr11	25128226	25141208	Athila
	Chr04	11241499	11256818	Ogre		chr11	25962892	25973117	Tekay
	Chr04	12092004	12104043	Ogre		chr11	26455584	26466188	Tekay
	Chr04	12153275	12164937	Athila		chr11	26617694	26628537	Tekay
	Chr04	13065877	13076225	Tekay		chr11	26639665	26655228	Ogre
	Chr04	15045354	15057032	Athila		chr11	26677879	26687478	Tekay
	Chr04	15094341	15106487	Athila		chr11	26795120	26805961	Reina
	Chr04	15679221	15689898	Tekay		chr11	27261922	27272584	Tekay
	Chr04	16419643	16431540	Ogre		chr11	27703630	27713785	Tekay
	Chr04	17022369	17038789	Ogre		chr11	28563826	28574655	Tekay
	Chr04	17221473	17236576	Ogre		chr11	28661937	28673130	Tekay
	Chr04	17373348	17383922	Tekay		chr11	29113983	29130820	Ogre
	Chr04	18330739	18342880	Athila		chr11	29253375	29264578	Tekay
	Chr04	18428508	18434159	CRM		chr11	29301731	29312083	Tekay
	Chr04	18897377	18907730	Tekay		chr11	29502605	29513752	Tekay
	Chr04	19965960	19975796	Tekay		chr11	29536676	29546818	Tekay
	Chr04	20011836	20023483	Athila		chr11	29648197	29658555	Tekay
	Chr04	20663944	20667289	CRM		chr11	29697955	29708351	Tekay
	Chr04	20821201	20826380	Reina		chr11	29712890	29721278	Tekay
	Chr04	21207741	21216639	Athila		chr11	29805598	29815427	Tekay
	Chr04	21547662	21566289	Ogre		chr11	30144983	30153753	Tekay
	Chr04	21726494	21736583	Tekay		chr11	30200679	30213258	Athila
	Chr04	21760614	21770952	Tekay		chr11	30443925	30454422	Tekay
	Chr04	21949047	21967412	Ogre		chr11	30533204	30542436	Tekay
	Chr04	22908878	22920542	Athila		chr11	30581573	30593400	Ogre
	Chr04	23320743	23333443	Athila		chr11	30630756	30636315	Ogre
	Chr04	23907749	23919390	Athila		chr11	30658920	30668618	Tekay
	Chr04	24393863	24397917	CRM		chr11	30701045	30711483	Tekay
	Chr04	24843284	24853624	Tekay		chr11	31066147	31075985	Tekay
	Chr04	25528525	25532582	CRM		chr11	31234427	31244733	Athila
	Chr04	25623987	25636127	Athila		chr11	31398008	31410488	Athila
	Chr04	25718156	25737560	Ogre		chr11	31658649	31667973	Tekay
	Chr04	26923333	26936037	Athila		chr11	31701020	31716758	Ogre
	Chr04	27050259	27062990	Athila		chr11	31753576	31763206	Tekay
	Chr04	27316059	27326831	Tekay		chr11	32883198	32893523	Tekay
	Chr04	27832060	27843709	Athila		chr11	34535230	34541431	Galadriel
	Chr04	29729481	29741610	Athila		chr11	34904350	34917361	Athila
	Chr04	29860583	29872720	Athila		chr11	36699391	36711839	Tekay
	Chr04	29893103	29905150	Athila		chr11	36737859	36750909	Athila
	Chr04	30330409	30342066	Athila		chr11	37728192	37749403	Ogre
	Chr04	30873577	30885707	Athila		chr11	37757519	37765252	Ogre
	Chr04	32300346	32307842	CRM		chr11	37793682	37814684	Ogre
	Chr04	32368300	32378620	Tekay		chr11	38216710	38227230	Tekay
	Chr04	35020873	35033658	Athila		chr11	38393899	38400904	CRM
	Chr04	35119442	35131091	Athila		chr11	38553842	38565055	Tekay
	Chr04	36022165	36033812	Athila		chr11	39342659	39352523	Tekay
	Chr04	36837865	36846965	Tekay		chr11	39365266	39378312	Athila
	Chr04	37109597	37117996	Athila		chr11	39717460	39723061	CRM
	Chr04	37384937	37396578	Athila		chr11	39810716	39818406	Tekay
	Chr04	37563596	37575221	Athila		chr11	39846232	39856821	Tekay
	Chr04	38055254	38066913	Athila		chr11	39903959	39914885	Tekay
	Chr04	38132140	38137513	Tekay		chr11	40022477	40032869	Tekay
	Chr04	39653175	39674022	Ogre		chr11	40516764	40527041	Tekay
	Chr04	39813829	39819183	Reina		chr11	40565093	40575436	Tekay
	Chr04	40697376	40709037	Athila		chr11	41157811	41167473	Tekay
	Chr04	41137897	41155614	Ogre		chr11	41405304	41415405	Tekay
	Chr04	41248557	41260620	Athila		chr11	41633529	41642359	Tekay
	Chr04	41889618	41901258	Athila		chr11	41839992	41854259	Tekay
	Chr04	42101229	42104591	CRM		chr11	41862268	41874907	Athila
	Chr04	42360135	42371798	Athila		chr11	42246581	42259334	Ogre
	Chr04	42550740	42558109	Athila		chr11	42452675	42467891	Ogre
	Chr04	43385365	43391091	Reina		chr11	42484041	42495068	Tekay
	Chr04	44792576	44802879	Tekay		chr11	42783744	42796473	Athila
	Chr04	44979002	44988840	Tekay		chr11	43163423	43176126	Athila
	Chr04	45026051	45044218	Ogre		chr11	43258077	43269267	Tekay
	Chr04	45657733	45670483	Athila		chr11	43372550	43384862	Ogre
	Chr04	46196330	46210520	Ogre		chr11	43458536	43468455	Tekay
	Chr04	47534254	47543815	Tekay		chr11	43709922	43720929	Tekay
	Chr04	48273506	48282691	Tekay		chr11	43855974	43867147	Tekay
	Chr04	49008594	49025205	Ogre		chr11	43889757	43902786	Athila
	Chr04	50461699	50472433	Ogre		chr11	43918098	43929232	Tekay
	Chr04	51653568	51664126	Tekay		chr11	44109860	44125434	Athila
	Chr04	51745912	51757514	Athila		chr11	45655723	45666095	Tekay
	Chr04	52725043	52736677	Athila		chr11	45982088	45990080	Tekay
	Chr04	53659802	53671472	Athila		chr11	46329357	46340013	Tekay
	Chr04	54698151	54710419	Athila		chr11	46690780	46701820	Tekay
	Chr04	56014859	56026523	Athila		chr11	46860518	46873814	Athila
	Chr04	56115804	56127466	Athila		chr11	47206998	47218154	Tekay
	Chr04	56457380	56468776	Ogre		chr11	47407350	47413414	CRM
	Chr04	58873298	58883599	Tekay		chr11	47740698	47748388	Tekay
	Chr04	59701017	59711331	Tekay		chr11	47995226	48005330	Tekay
	Chr04	60101843	60113504	Athila		chr11	48050382	48063782	Athila
	Chr04	60118044	60129627	Athila		chr11	48652573	48665788	Athila
	Chr04	60934246	60940371	CRM		chr11	49313327	49323688	Athila
	Chr04	61373316	61384994	Athila		chr11	49644758	49654921	Tekay
	Chr04	61846535	61858177	Athila		chr11	49702857	49713878	Tekay
	Chr04	61907808	61919483	Athila		chr11	49781988	49792491	Tekay
	Chr04	61925511	61937163	Athila		chr11	49868583	49881658	Athila
	Chr04	62088126	62099791	Athila		chr11	49967887	49979958	Tekay
	Chr04	62548420	62560071	Athila		chr11	50102544	50115589	Athila
	Chr04	63912958	63923250	Tekay		chr11	50542641	50553725	Tekay
	Chr04	64581159	64592808	Athila		chr11	50784905	50790702	Tekay
	Chr04	65620436	65632098	Athila		chr11	50900834	50912249	Tekay
	Chr04	65663861	65675522	Athila		chr11	52825596	52836734	Tekay
	Chr04	66627273	66638916	Athila		chr11	54542356	54553510	Tekay
	Chr04	67709005	67714252	Reina		chr11	54989189	54994401	Reina
	Chr04	68184359	68196022	Athila		chr11	55052408	55059857	CRM
	Chr04	69665327	69676999	Athila		chr11	55123361	55142319	Tekay
	Chr04	71577567	71587881	Tekay		chr11	55354278	55365697	Tekay
	Chr04	72018053	72029631	Athila		chr11	55431881	55444831	Athila
	Chr04	72058746	72063114	CRM		chr11	55509267	55520270	Athila
	Chr04	73099347	73111406	Athila		chr11	55619097	55630242	Tekay
	Chr04	73286816	73298969	Athila		chr11	56236574	56247710	Tekay
	Chr04	74530341	74542400	Athila		chr11	56295961	56301938	CRM
	Chr04	76072462	76084103	Athila		chr11	56306122	56317213	Tekay
	Chr04	77161604	77173199	Athila		chr11	57125081	57133495	Tekay
	Chr04	77266416	77278146	Athila		chr11	57200461	57211651	Tekay
	Chr04	77655951	77667612	Athila		chr11	57347686	57358711	Tekay
	Chr04	78162144	78173754	Athila		chr11	57536513	57546288	Tekay
	Chr04	78268422	78272659	CRM		chr11	57873813	57887253	Tekay
	Chr04	78680241	78685652	Reina		chr11	58442280	58463807	Ogre
	Chr04	79060525	79070774	Tekay		chr11	58485698	58498610	Athila
	Chr04	80364482	80368702	CRM		chr11	58615457	58626061	Tekay
	Chr04	81030236	81041916	Athila		chr11	58710172	58718468	Tekay
	Chr04	82998287	83010943	Athila		chr11	58860503	58867815	CRM
	Chr04	84015775	84020187	CRM		chr11	59109016	59113629	CRM
	Chr04	85212714	85224364	Athila		chr11	59837010	59848120	Tekay
	Chr04	86592545	86600160	CRM		chr11	60003577	60016701	Athila
	Chr04	89245492	89250780	Reina		chr11	60265504	60275769	Tekay
	Chr04	89824160	89835889	Athila		chr11	60378169	60390689	Athila
	Chr04	90977550	90989204	Athila		chr11	61045970	61055417	Tekay
	Chr04	92337256	92348907	Athila		chr11	62173649	62186286	Athila
	Chr04	92992808	93004428	Athila		chr11	62214757	62232520	Tekay
	Chr04	94200735	94212349	Athila		chr11	62451980	62464611	Athila
	Chr04	94271236	94282873	Athila		chr11	62772029	62782526	Tekay
	Chr04	96160798	96172439	Athila		chr11	63056180	63064626	Tekay
	Chr04	96389408	96402096	Athila		chr11	63170026	63183053	Athila
	Chr04	96501338	96512955	Athila		chr11	63388194	63395414	Athila
	Chr04	97789650	97802370	Athila		chr11	63575335	63588715	Athila
	Chr04	98451997	98463609	Athila		chr11	63658895	63671851	Athila
	Chr04	98700748	98712404	Athila		chr11	63998311	64007719	Tekay
	Chr04	99202910	99214583	Athila		chr11	64114172	64122679	Tekay
	Chr04	99759075	99770717	Athila		chr11	64157136	64165700	Tekay
	Chr04	101916920	101927349	Tekay		chr11	64367653	64378232	Tekay
	Chr04	103750122	103761787	Athila		chr11	64448512	64459575	Tekay
	Chr04	106737351	106749012	Athila		chr11	64746017	64757200	Tekay
	Chr04	107013166	107024763	Athila		chr11	64757206	64767112	Athila
	Chr04	107308410	107320033	Athila		chr11	65187225	65202266	Tekay
	Chr04	107329422	107341023	Athila		chr11	65375198	65382453	Athila
	Chr04	107777130	107788805	Athila		chr11	65521532	65528482	Tekay
	Chr04	108942733	108947398	CRM		chr11	65638211	65651564	Athila
	Chr04	109401095	109412708	Athila		chr11	65706518	65717692	Tekay
	Chr04	109678669	109690240	Athila		chr11	66591247	66598021	Athila
	Chr04	112699215	112711991	Athila		chr11	67375218	67385984	Tekay
	Chr04	112872254	112883899	Athila		chr11	67507832	67517980	Tekay
	Chr04	113108884	113120455	Athila		chr11	67946693	67964585	Ogre
	Chr04	114041714	114053323	Athila		chr11	68172511	68182591	Tekay
	Chr04	116190172	116201828	Athila		chr11	68250193	68261139	Tekay
	Chr04	116622326	116633895	Athila		chr11	68540403	68547772	CRM
	Chr04	117038113	117049787	Athila		chr11	68677564	68688419	Tekay
	Chr04	117851243	117862967	Athila		chr11	68783661	68791538	Tekay
	Chr04	117990018	118001739	Athila		chr11	69273995	69284334	Tekay
	Chr04	118239180	118251749	Athila		chr11	69830560	69837900	CRM
	Chr04	120820328	120831988	Athila		chr11	70462913	70473723	Tekay
	Chr04	121341772	121353877	Athila		chr11	70680001	70684050	CRM
	Chr04	122760379	122772041	Athila		chr11	70767189	70776330	Tekay
	Chr04	123577419	123582116	CRM		chr11	71171791	71182109	Tekay
	Chr04	124492207	124502765	Tekay		chr11	71383883	71392679	Tekay
	Chr04	125640845	125652533	Athila		chr11	71440260	71458531	Tekay
	Chr04	125911352	125924072	Athila		chr11	71564051	71574778	Tekay
	Chr04	126009961	126021627	Athila		chr11	71762006	71773039	Tekay
	Chr04	127205494	127217162	Athila		chr11	71827452	71837808	Tekay
	Chr04	127595402	127605237	Tekay		chr11	71909331	71919436	Tekay
	Chr04	128979001	128984584	CRM		chr11	72290887	72300441	Tekay
	Chr04	129628505	129640162	Athila		chr11	72438148	72454868	Tekay
	Chr04	131245395	131255220	Tekay		chr11	72964893	72973105	Tekay
	Chr04	132735418	132742963	CRM		chr11	73169587	73180390	Tekay
	Chr04	134408215	134419778	Athila		chr11	73400229	73407530	CRM
	Chr04	134690842	134702403	Athila		chr11	73446601	73459664	Athila
	Chr04	135072900	135080426	CRM		chr11	74877251	74885779	Tekay
	Chr04	135134359	135141891	CRM		chr11	75896008	75907105	Tekay
	Chr04	135451926	135455731	CRM		chr11	75911592	75921675	CRM
	Chr04	135790174	135795856	CRM		chr11	75940700	75948830	CRM
	Chr04	136475380	136481062	CRM		chr11	76131727	76135355	CRM
	Chr04	136632235	136644977	CRM		chr11	76274225	76285143	Tekay
	Chr04	136664702	136668817	CRM		chr11	76383511	76398131	Tekay
	Chr04	136669186	136676715	CRM		chr11	76419214	76425847	CRM
	Chr04	136745031	136749791	CRM		chr11	76544057	76553144	Tekay
	Chr04	136797434	136804977	CRM		chr11	76618119	76626783	CRM
	Chr04	137125330	137132859	CRM		chr11	76779790	76788727	Tekay
	Chr04	137200347	137214028	Tekay		chr11	77251095	77261835	Tekay
	Chr04	144131783	144143461	Athila		chr11	77699500	77710016	Tekay
	Chr04	144957602	144968157	Tekay		chr11	77730284	77744042	Tekay
	Chr04	145543261	145554839	Athila		chr11	77769697	77779239	Tekay
	Chr04	146600932	146612586	Athila		chr11	77818578	77828837	Tekay
	Chr04	146731052	146742755	Athila		chr11	77986965	77997158	Tekay
	Chr04	147713560	147725252	Athila		chr11	78170356	78181215	Tekay
	Chr04	149525360	149537004	Athila		chr11	78294092	78299976	CRM
	Chr04	149874270	149885932	Athila		chr11	78466420	78473796	CRM
	Chr04	149954620	149966311	Athila		chr11	78522701	78531880	Tekay
	Chr04	150616366	150627963	Athila		chr11	78537665	78546744	Tekay
	Chr04	151598069	151609735	Athila		chr11	78625939	78633438	CRM
	Chr04	153655131	153667845	Athila		chr11	78640243	78647618	CRM
	Chr04	155269993	155281666	Athila		chr11	78667879	78671950	CRM
	Chr04	156050139	156062855	Athila		chr11	78743359	78750731	CRM
	Chr04	156635608	156647292	Athila		chr11	78754214	78761580	CRM
	Chr04	157035474	157047165	Athila		chr11	78815435	78821392	CRM
	Chr04	158327362	158339502	Athila		chr11	78823687	78829636	CRM
	Chr04	160700256	160711909	Athila		chr11	78861689	78866218	CRM
	Chr04	164440810	164447374	CRM		chr11	78869855	78884780	CRM
	Chr04	164742352	164759922	Ogre		chr11	78870978	78878325	CRM
	Chr04	166167986	166173618	CRM		chr11	78890466	78898171	CRM
	Chr04	169326581	169338485	Ogre		chr11	78911301	78926226	CRM
	Chr04	169484747	169495754	Ogre		chr11	78912424	78919771	CRM
	Chr04	169767505	169779115	Athila		chr11	78931913	78939618	CRM
	Chr04	170485064	170496806	Athila		chr11	78996402	79009717	CRM
	Chr04	171175577	171187232	Athila		chr11	78997730	79005104	CRM
	Chr04	171463310	171476045	Athila		chr11	79175389	79185856	CRM
	Chr04	171869830	171883242	Athila		chr11	79199408	79206767	CRM
	Chr04	173973543	173984105	Tekay		chr11	79233089	79239043	CRM
	Chr04	174938001	174949559	Athila		chr11	79261857	79269247	CRM
	Chr04	175233409	175244994	Athila		chr11	79273554	79281021	CRM
	Chr04	175403682	175415852	Athila		chr11	79281918	79289575	CRM
	Chr04	176624361	176636491	Athila		chr11	79337448	79344841	CRM
	Chr04	176715299	176725879	Tekay		chr11	79355183	79359106	CRM
	Chr04	177198647	177210228	Athila		chr11	79382469	79388280	CRM
	Chr04	177520435	177533176	Athila		chr11	79397485	79404949	CRM
	Chr04	177691382	177703062	Athila		chr11	79405356	79412771	CRM
	Chr04	178018075	178030213	Athila		chr11	79439101	79454062	CRM
	Chr04	178221188	178232833	Athila		chr11	79444283	79451653	CRM
	Chr04	178846335	178858467	Athila		chr11	79495454	79509051	Tekay
	Chr04	179885609	179897757	Athila		chr11	79503154	79509051	CRM
	Chr04	181178813	181194082	Tekay		chr11	79511296	79518618	CRM
	Chr04	181440533	181450476	Athila		chr11	79537915	79543711	CRM
	Chr04	183984973	183996662	Athila		chr11	79544251	79551833	CRM
	Chr04	185001203	185012855	Athila		chr11	79896762	79904354	CRM
	Chr04	185158649	185170300	Athila		chr11	79910334	79917710	CRM
	Chr04	185341215	185352561	Athila		chr11	79979782	79987175	CRM
	Chr04	186687445	186697973	Tekay		chr11	81157757	81168188	Tekay
	Chr04	191701396	191711839	Tekay		chr11	81211116	81222271	Tekay
	Chr04	192459716	192471923	Athila		chr11	81454044	81470695	Tekay
	Chr04	192664426	192676097	Athila		chr11	81520108	81530205	Tekay
	Chr04	192705493	192717084	Athila		chr11	81582259	81587827	CRM
	Chr04	192870256	192881902	Athila		chr11	82046894	82054228	CRM
	Chr04	194579423	194600474	Ogre		chr11	82079876	82086874	CRM
	Chr04	194619873	194631650	Ogre		chr11	82188903	82203658	Tekay
	Chr04	194768527	194780650	Athila		chr11	82270789	82280714	Tekay
	Chr04	196880122	196890232	Athila		chr11	82363390	82370693	CRM
	Chr04	196962476	196975225	Athila		chr11	82396790	82407599	Tekay
	Chr04	197760083	197771647	Athila		chr11	82560630	82572404	Tekay
	Chr04	197809538	197821064	Athila		chr11	82691367	82697521	CRM
	Chr04	198389412	198395352	Galadriel		chr11	82827529	82837480	Tekay
	Chr04	199342076	199354076	Athila		chr11	82854622	82864518	Tekay
	Chr04	199643129	199654823	Athila		chr11	82944316	82950326	CRM
	Chr04	201183359	201196033	Athila		chr11	83006526	83014175	Tekay
	Chr04	201931498	201943007	Athila		chr11	83315720	83329228	Ogre
	Chr04	202147595	202159209	Athila		chr11	83497084	83504509	CRM
	Chr04	203604638	203616272	Athila		chr11	83721047	83728373	CRM
	Chr04	205814705	205826750	Athila		chr11	83807252	83813895	CRM
	Chr04	206304621	206316278	Athila		chr11	83839009	83848839	Tekay
	Chr04	207107576	207111902	CRM		chr11	84053549	84064994	Tekay
	Chr04	207448528	207461243	Athila		chr11	84133676	84144066	CRM
	Chr04	207522949	207534554	Athila		chr11	84278010	84288388	Tekay
	Chr04	207618788	207628669	Tekay		chr11	84303627	84311841	Tekay
	Chr04	207926654	207932607	Galadriel		chr11	84357842	84362532	CRM
	Chr04	209865149	209875486	Tekay		chr11	84459087	84469876	Tekay
	Chr04	211770848	211783570	Athila		chr11	84511745	84522468	Tekay
	Chr04	213045404	213061271	Athila		chr11	84664317	84675136	Tekay
	Chr04	213459374	213471036	Athila		chr11	85543626	85553011	Tekay
	Chr04	213625417	213637025	Athila		chr11	85553976	85561468	CRM
	Chr04	213689831	213701470	Athila		chr11	85736342	85747163	Tekay
	Chr04	214906902	214921100	Tekay		chr11	85966236	85971376	CRM
	Chr04	215139275	215150910	Athila		chr11	86284948	86293462	Tekay
	Chr04	216307899	216320612	Athila		chr11	86585257	86595771	Tekay
	Chr04	216515531	216526144	Tekay		chr11	86630429	86639420	Tekay
	Chr04	218238831	218249116	Tekay		chr11	86670069	86677347	CRM
	Chr04	218719038	218728925	Tekay		chr11	86912002	86921656	Tekay
	Chr04	218783147	218797348	Athila		chr11	87137632	87146815	Tekay
	Chr04	218898358	218908665	Tekay		chr11	87315171	87322520	CRM
	Chr04	219105167	219118061	Ogre		chr11	87352992	87363588	Tekay
	Chr04	219371678	219383280	Athila		chr11	87584969	87598397	Athila
	Chr04	219419984	219431578	Athila		chr11	87684530	87693069	Tekay
	Chr04	219810740	219822345	Athila		chr11	87724788	87735965	Tekay
	Chr04	221236325	221255057	Ogre		chr11	88079772	88092045	Tekay
	Chr04	221640305	221650940	Tekay		chr11	88262466	88268039	CRM
	Chr04	221999932	222018673	Ogre		chr11	88324407	88331821	CRM
	Chr04	222284314	222295923	Athila		chr11	88353835	88364174	Tekay
	Chr04	222378596	222390201	Athila		chr11	88399572	88406989	CRM
	Chr04	223870655	223876261	CRM		chr11	88458876	88464514	CRM
	Chr04	224520819	224532465	Athila		chr11	88496424	88503792	CRM
	Chr04	224797290	224808894	Athila		chr11	88508832	88514765	CRM
	Chr04	225186988	225198619	Athila		chr11	88574892	88581347	CRM
	Chr04	226816323	226827956	Athila		chr11	88590417	88596299	CRM
	Chr04	226870604	226882192	Athila		chr11	88599227	88606590	CRM
	Chr04	227026207	227036374	Athila		chr11	88631104	88642135	Tekay
	Chr04	227707224	227717781	Tekay		chr11	88958744	88969707	Tekay
	Chr04	228203287	228220960	Ogre		chr11	89270158	89281252	Tekay
	Chr04	229593629	229604133	Tekay		chr11	89488678	89500571	Athila
	Chr04	229898115	229909728	Athila		chr11	89810011	89819816	Tekay
	Chr04	230269263	230273178	CRM		chr11	90028244	90038988	Tekay
	Chr04	230605498	230623997	Ogre		chr11	90048129	90058962	Tekay
	Chr04	230920096	230926028	Galadriel		chr11	90061989	90075656	Ogre
	Chr04	232508323	232518889	Tekay		chr11	90502030	90512121	Tekay
	Chr04	233089291	233100997	Tekay		chr11	90606237	90616429	Tekay
	Chr04	233824982	233830605	CRM		chr11	90738439	90749795	Tekay
	Chr04	233950628	233958487	CRM		chr11	90926044	90933345	CRM
	Chr04	235133900	235145563	Athila		chr11	91156818	91163248	CRM
	Chr04	235243274	235258460	CRM		chr11	91222449	91230058	CRM
	Chr04	235448363	235455873	CRM		chr11	91879037	91888661	Tekay
	Chr04	235534709	235546342	Athila		chr11	92269359	92280193	Tekay
	Chr04	235868505	235880085	Athila		chr11	92312508	92322214	Tekay
	Chr04	235932565	235949246	Ogre		chr11	92773270	92794368	Ogre
	Chr04	236191725	236202012	Tekay		chr11	93040668	93045946	Reina
	Chr04	236721274	236734722	Athila		chr11	93290147	93301309	Tekay
	Chr04	236907628	236925753	Ogre		chr11	93374768	93386045	Tekay
	Chr04	238018521	238022938	CRM		chr11	93548229	93557557	Tekay
	Chr04	239111706	239117754	CRM		chr11	93669336	93682222	Athila
	Chr04	239201870	239213567	Ogre		chr11	94351734	94362834	Tekay
	Chr04	240031183	240041472	Tekay		chr11	95355455	95365367	Tekay
	Chr04	240137534	240156461	Ogre		chr11	96117146	96125122	Tekay
	Chr04	240279275	240285731	CRM		chr11	96532717	96538740	CRM
	Chr04	241413355	241424900	Athila		chr11	96650329	96661152	Tekay
	Chr04	241563659	241575331	Athila		chr11	96728280	96738808	Tekay
	Chr04	241592014	241603678	Athila		chr11	96975455	96986545	Tekay
	Chr04	241740884	241745361	CRM		chr11	97060738	97067961	Athila
	Chr04	242058009	242074576	Ogre		chr11	97176094	97181983	CRM
	Chr04	242362258	242373926	Athila		chr11	97314496	97327790	Athila
	Chr04	242572838	242577322	CRM		chr11	97494902	97507942	Athila
	Chr04	243359890	243364353	CRM		chr11	97863900	97873294	Tekay
	Chr04	245652361	245657572	CRM		chr11	97917063	97926053	Tekay
	Chr04	245696306	245701495	CRM		chr11	98218238	98228677	Tekay
	Chr04	245843244	245855949	Ogre		chr11	98241044	98248295	Athila
	Chr04	246943938	246966351	Ogre		chr11	98302583	98314746	Athila
	Chr04	247035621	247050710	Ogre		chr11	98394872	98405597	Tekay
	Chr04	247110827	247131720	Ogre		chr11	98429631	98439185	Tekay
	Chr04	247410021	247420299	Tekay		chr11	98487765	98498507	Tekay
	Chr04	248754100	248765344	Athila		chr11	99166051	99175100	Tekay
	Chr04	249477574	249491456	Ogre		chr11	99628525	99639481	Tekay
	Chr04	249935535	249950076	Tekay		chr11	99726260	99735937	Tekay
	Chr04	250418140	250430875	Athila		chr11	99972414	99980528	Tekay
	Chr04	250847465	250853106	CRM		chr11	100477334	100495970	Ogre
	Chr04	251543392	251548926	CRM		chr11	100782665	100795848	Tekay
	Chr04	252339744	252350044	Tekay		chr11	100948373	100958819	Tekay
	Chr04	252437460	252449100	Athila		chr11	101021985	101032633	Tekay
	Chr05	1293169	1304700	Athila		chr11	101419302	101426654	CRM
	Chr05	3050064	3062885	CRM		chr11	101508443	101517243	Tekay
	Chr05	5000290	5004073	CRM		chr11	101776478	101789528	Athila
	Chr05	6173330	6186040	Athila		chr11	101834113	101844900	Tekay
	Chr05	6840889	6846955	CRM		chr11	101909989	101915584	CRM
	Chr05	6964892	6983359	Ogre		chr11	102218790	102234496	Ogre
	Chr05	7427474	7443787	Ogre		chr11	102788707	102798783	Tekay
	Chr05	7886216	7897856	Athila		chr11	102856830	102869783	Athila
	Chr05	8150390	8154189	CRM		chr11	102980603	102991167	Tekay
	Chr05	8601135	8610354	Tekay		chr11	103045933	103060585	Ogre
	Chr05	8881570	8893233	Athila		chr11	103779242	103793385	Tekay
	Chr05	9097630	9114797	Ogre		chr11	104450951	104464316	Athila
	Chr05	10371065	10375200	CRM		chr11	105032602	105043907	Tekay
	Chr05	11044780	11062722	Ogre		chr11	105266925	105277835	Tekay
	Chr05	11293560	11306050	Tekay		chr11	105492275	105513856	Ogre
	Chr05	11334833	11352927	Ogre		chr11	105923595	105934401	Tekay
	Chr05	11618658	11624342	CRM		chr11	106028208	106040713	Tekay
	Chr05	11813927	11824226	Tekay		chr11	107234345	107246876	Athila
	Chr05	12052656	12061006	Tekay		chr11	107251833	107260586	Tekay
	Chr05	12385344	12397381	Ogre		chr11	107261576	107274833	Athila
	Chr05	13236350	13254220	Ogre		chr11	107496476	107507134	Tekay
	Chr05	13259016	13272398	Ogre		chr11	107576689	107587510	Tekay
	Chr05	13667160	13678826	Athila		chr11	107697963	107709129	Tekay
	Chr05	13998614	14010633	Athila		chr11	107858890	107869836	Tekay
	Chr05	15584032	15595661	Athila		chr11	108486298	108502946	Athila
	Chr05	16520205	16530834	Tekay		chr11	108576668	108587462	Tekay
	Chr05	16591127	16602944	Ogre		chr11	108941445	108952771	Tekay
	Chr05	16990032	17001382	Ogre		chr11	109229730	109243480	Athila
	Chr05	17069505	17074102	CRM		chr11	109351568	109357481	CRM
	Chr05	17660373	17670618	Tekay		chr11	109371433	109382100	Tekay
	Chr05	17800759	17810282	Tekay		chr11	109494120	109504222	Tekay
	Chr05	21338920	21350591	Athila		chr11	109608358	109616871	Tekay
	Chr05	22137005	22148640	Athila		chr11	110217706	110228616	Tekay
	Chr05	22715751	22721078	CRM		chr11	111005725	111016512	Tekay
	Chr05	23679980	23685280	CRM		chr11	111427551	111436585	Tekay
	Chr05	23878309	23896381	Ogre		chr11	111781895	111792064	Tekay
	Chr05	24067634	24079275	Athila		chr11	112152888	112162975	Tekay
	Chr05	24552448	24564120	Athila		chr11	112473342	112484085	Tekay
	Chr05	25120781	25125852	Reina		chr11	113003254	113015870	Athila
	Chr05	25821974	25834722	Athila		chr11	113108488	113118127	Tekay
	Chr05	25977225	25988578	Ogre		chr11	113802325	113813205	Tekay
	Chr05	26121500	26131389	Tekay		chr11	114048319	114059607	Ogre
	Chr05	26205076	26217476	Athila		chr11	114337697	114343557	CRM
	Chr05	27874233	27881985	CRM		chr11	114473925	114486544	Athila
	Chr05	28191596	28201670	Tekay		chr11	114729259	114741801	Athila
	Chr05	28356510	28368641	Athila		chr11	114759401	114779670	Tekay
	Chr05	28402481	28414623	Athila		chr11	115201449	115214070	Athila
	Chr05	28807848	28815390	CRM		chr11	115261072	115272224	Athila
	Chr05	29260228	29269922	Tekay		chr11	116206218	116219347	Athila
	Chr05	29319392	29329704	Tekay		chr11	116287751	116295023	Athila
	Chr05	29881083	29887033	Galadriel		chr11	117271474	117284486	Athila
	Chr05	30102363	30112725	Tekay		chr11	117378009	117380847	CRM
	Chr05	30918053	30929182	Athila		chr11	117399519	117410280	Tekay
	Chr05	30937957	30949601	Athila		chr11	117432350	117444840	Athila
	Chr05	31538814	31550442	Athila		chr11	117787829	117798859	Tekay
	Chr05	32306346	32318490	Athila		chr11	117888018	117899019	Tekay
	Chr05	32875947	32887604	Athila		chr11	118268600	118278251	Tekay
	Chr05	32980887	32993028	Athila		chr11	118710866	118718826	Athila
	Chr05	33160127	33164373	CRM		chr11	118986510	118997027	Tekay
	Chr05	33213284	33218465	Ogre		chr11	119775464	119787997	Athila
	Chr05	33513732	33523102	Tekay		chr11	120158285	120169049	Tekay
	Chr05	34899262	34904825	CRM		chr11	120273926	120281439	CRM
	Chr05	35645955	35655786	Athila		chr11	120517687	120530429	Tekay
	Chr05	37829218	37836585	CRM		chr11	120669550	120678972	Tekay
	Chr05	38236816	38247120	Tekay		chr11	121252029	121262042	Tekay
	Chr05	38292080	38305215	Ogre		chr11	121634728	121645261	Tekay
	Chr05	40081261	40090252	Tekay		chr11	121709583	121719894	Tekay
	Chr05	42321870	42332020	Tekay		chr11	121789428	121800015	Tekay
	Chr05	42493685	42502860	Tekay		chr11	122026559	122034970	Athila
	Chr05	45392775	45399217	CRM		chr11	122144550	122155471	Tekay
	Chr05	45517884	45523217	CRM		chr11	122401699	122412623	Tekay
	Chr05	45908263	45920424	Athila		chr11	122561882	122572927	Tekay
	Chr05	47578196	47590954	Athila		chr11	122812828	122820194	CRM
	Chr05	49068593	49080269	Athila		chr11	122898908	122909982	Tekay
	Chr05	49489525	49501196	Athila		chr11	123068512	123078767	Tekay
	Chr05	49586417	49592065	Athila		chr11	123206750	123216938	Tekay
	Chr05	50098474	50111236	Athila		chr11	123393334	123404438	Tekay
	Chr05	53941503	53946755	CRM		chr11	123469541	123480199	Tekay
	Chr05	55474179	55485855	Athila		chr11	123560459	123568469	Tekay
	Chr05	55665097	55685030	Ogre		chr11	123710564	123721925	Tekay
	Chr05	58272090	58283745	Athila		chr11	123865688	123872924	Athila
	Chr05	59654075	59665729	Athila		chr11	123895291	123906449	Tekay
	Chr05	61462658	61474466	Athila		chr11	123935823	123943613	Tekay
	Chr05	61861853	61873510	Athila		chr11	124165912	124178453	Athila
	Chr05	63142149	63154451	Athila		chr11	124304546	124311783	Athila
	Chr05	63357646	63361010	CRM		chr11	124331433	124341040	Tekay
	Chr05	63728109	63739743	Athila		chr11	124380373	124389640	Tekay
	Chr05	66369476	66379870	Tekay		chr11	124399388	124410519	Tekay
	Chr05	67834220	67845868	Athila		chr11	124828742	124838142	Tekay
	Chr05	68213420	68225233	Athila		chr11	124872168	124881777	Tekay
	Chr05	69033925	69045559	Athila		chr11	124901756	124912441	Tekay
	Chr05	69897380	69909018	Athila		chr11	124961222	124969251	Tekay
	Chr05	69980756	69990607	Athila		chr11	125167725	125177938	Tekay
	Chr05	70027471	70039172	Athila		chr11	125213794	125221916	Tekay
	Chr05	70767312	70777618	Tekay		chr11	125465742	125476079	Tekay
	Chr05	71143376	71153992	Tekay		chr11	125593388	125604547	Tekay
	Chr05	72718658	72724610	Galadriel		chr11	125664649	125675369	Tekay
	Chr05	74378295	74389970	Athila		chr11	125691022	125701934	Tekay
	Chr05	75037994	75050509	Tekay		chr11	126271382	126281368	Tekay
	Chr05	75691124	75702812	Athila		chr11	126338638	126348249	Tekay
	Chr05	76897330	76909006	Athila		chr11	126399916	126410525	Tekay
	Chr05	77899147	77909700	Tekay		chr11	126442940	126454415	Tekay
	Chr05	83416683	83428282	Athila		chr11	126469175	126479781	Tekay
	Chr05	83478317	83489350	Athila		chr11	126878007	126888162	Tekay
	Chr05	84647840	84659496	Athila		chr11	127360237	127370937	Tekay
	Chr05	87557949	87566709	Athila		chr11	127564693	127575287	Tekay
	Chr05	89162734	89174319	Athila		chr11	127602133	127612409	Tekay
	Chr05	91250183	91258337	CRM		chr11	127627950	127639033	Tekay
	Chr05	92064484	92074790	Tekay		chr11	127655344	127660514	Reina
	Chr05	92876551	92880855	CRM		chr11	128088169	128100762	Athila
	Chr05	92953091	92964663	Athila		chr11	128147085	128157944	Tekay
	Chr05	94520047	94531722	Athila		chr11	128170371	128178652	Tekay
	Chr05	95990620	95994775	CRM		chr11	128821334	128830838	Tekay
	Chr05	99348603	99359136	Tekay		chr11	129049660	129056883	Athila
	Chr05	105154137	105163627	Galadriel		chr11	129541733	129563770	Ogre
	Chr05	106929913	106934619	CRM		chr11	130093325	130098887	Reina
	Chr05	107284126	107294750	Athila		chr11	130354550	130364106	Tekay
	Chr05	107764789	107775337	Tekay		chr11	130521728	130532199	Tekay
	Chr05	108313123	108317081	CRM		chr11	130674253	130682876	Tekay
	Chr05	108466765	108473018	CRM		chr11	130809508	130817252	Tekay
	Chr05	108546296	108551894	CRM		chr11	131185518	131193621	Tekay
	Chr05	108672464	108677743	CRM		chr11	131540093	131548950	Tekay
	Chr05	108784240	108788998	CRM		chr11	131656505	131668739	Athila
	Chr05	109039191	109048956	Tekay		chr11	131705955	131710690	Tekay
	Chr05	109304829	109308755	CRM		chr11	131887100	131898010	Tekay
	Chr05	109419183	109429856	Tekay		chr11	132123861	132134466	Tekay
	Chr05	110241038	110252713	Athila		chr11	132164507	132175580	Tekay
	Chr05	111342999	111354674	Athila		chr11	132396255	132406644	Tekay
	Chr05	112676407	112684096	Athila		chr11	132450982	132461935	CRM
	Chr05	118089195	118101161	Tekay		chr11	132456145	132458952	CRM
	Chr05	120895373	120903905	CRM		chr11	132540446	132550784	Tekay
	Chr05	121278897	121290792	Athila		chr11	132668960	132680058	Tekay
	Chr05	123779653	123791322	Athila		chr11	133023052	133031192	Tekay
	Chr05	125396932	125409690	Athila		chr11	133588566	133599604	Tekay
	Chr05	125738146	125747765	Athila		chr11	133952861	133958465	Reina
	Chr05	126803029	126811841	Tekay		chr11	134169167	134172415	CRM
	Chr05	128242066	128253675	Athila		chr11	134255304	134276998	Ogre
	Chr05	129076225	129087852	Athila		chr11	134333705	134346319	Tekay
	Chr05	130930014	130936551	CRM		chr11	134452967	134463207	Tekay
	Chr05	132019880	132025135	Reina		chr11	134501975	134518267	Athila
	Chr05	134138253	134155894	Ogre		chr11	134576208	134586800	Tekay
	Chr05	134248585	134259848	Athila		chr11	134807568	134818581	Tekay
	Chr05	137083190	137095387	Athila		chr11	134887219	134896397	Tekay
	Chr05	138427123	138438773	Athila		chr11	134985044	134994895	Tekay
	Chr05	141282241	141289939	Tekay		chr11	135067850	135077097	Tekay
	Chr05	141975251	141986907	Athila		chr11	135151625	135161227	Tekay
	Chr05	142870242	142881892	Athila		chr11	135297774	135305279	CRM
	Chr05	143277999	143289087	Athila		chr11	135425671	135436779	Tekay
	Chr05	143625694	143638402	Athila		chr11	135440583	135451358	Tekay
	Chr05	146045746	146058228	Athila		chr11	135499131	135509625	Tekay
	Chr05	146976563	146988220	Athila		chr11	135523311	135531643	Tekay
	Chr05	147488791	147496189	Tekay		chr11	135616100	135626590	Tekay
	Chr05	147567416	147579058	Athila		chr11	135828060	135839209	Tekay
	Chr05	148424559	148439584	Ogre		chr11	135926212	135936814	Tekay
	Chr05	154576008	154587661	Athila		chr11	136005322	136016048	Tekay
	Chr05	154592371	154604072	Athila		chr11	136078047	136091111	Athila
	Chr05	155036776	155048446	Athila		chr11	136393472	136403792	Tekay
	Chr05	155321977	155333607	Athila		chr11	136573252	136584304	Tekay
	Chr05	155615712	155627320	Athila		chr11	136688579	136697865	Tekay
	Chr05	155721950	155733614	Athila		chr11	136952387	136957928	CRM
	Chr05	158015182	158026828	Athila		chr11	137178218	137187793	Tekay
	Chr05	158449947	158461964	Athila		chr11	138231994	138243030	Tekay
	Chr05	159488355	159500028	Athila		chr11	138380877	138391786	Tekay
	Chr05	159748565	159760177	Athila		chr11	138434557	138444695	Tekay
	Chr05	159844736	159856388	Athila		chr11	138675096	138684419	Tekay
	Chr05	161212816	161224458	Athila		chr11	138805642	138815982	Tekay
	Chr05	163004200	163015839	Athila		chr11	139184273	139206838	Ogre
	Chr05	164817390	164829041	Athila		chr11	139277741	139288025	Tekay
	Chr05	164841726	164853399	Athila		chr11	139765848	139775035	Tekay
	Chr05	165530094	165541753	Athila		chr11	139883414	139893995	Tekay
	Chr05	166490219	166508714	Ogre		chr11	140370366	140376182	CRM
	Chr05	166719878	166731536	Athila		chr11	140454307	140465358	Tekay
	Chr05	166939024	166950696	Athila		chr11	140494211	140505238	Tekay
	Chr05	167378695	167390342	Athila		chr11	140531928	140542319	Tekay
	Chr05	167731042	167742716	Athila		chr11	140711297	140730811	Ogre
	Chr05	169446721	169458382	Athila		chr11	141018634	141029719	Tekay
	Chr05	169873510	169883635	Tekay		chr11	141187994	141198049	Tekay
	Chr05	170781533	170793168	Athila		chr11	141206964	141217241	Tekay
	Chr05	171497253	171508907	Athila		chr11	141232823	141243298	Tekay
	Chr05	171950151	171960837	Tekay		chr11	141374099	141384369	Tekay
	Chr05	172185818	172197455	Athila		chr11	142323394	142333713	Tekay
	Chr05	172588394	172600047	Athila		chr11	142775836	142780899	CRM
	Chr05	173009182	173020841	Athila		chr11	143075484	143084261	Tekay
	Chr05	175833476	175843086	Tekay		chr11	143322660	143333202	Tekay
	Chr05	180413401	180425049	Athila		chr11	143400429	143410862	Tekay
	Chr05	181681162	181692822	Athila		chr11	143443724	143452883	Tekay
	Chr05	182442529	182454174	Athila		chr11	144141209	144157517	Ogre
	Chr05	182492724	182504407	Athila		chr11	144461513	144468820	Reina
	Chr05	184504274	184522117	Ogre		chr11	145224716	145230899	CRM
	Chr05	186093764	186105414	Athila		chr11	145337820	145348416	Tekay
	Chr05	186941430	186953094	Athila		chr11	145517765	145528435	Tekay
	Chr05	187533925	187545572	Athila		chr11	145674341	145685250	Tekay
	Chr05	192877022	192888721	Athila		chr11	145822643	145833546	Tekay
	Chr05	192956917	192969061	Athila		chr11	146121026	146131929	Tekay
	Chr05	194505461	194525332	Ogre		chr11	146287753	146299169	Tekay
	Chr05	195033139	195040927	CRM		chr11	146354005	146364142	Tekay
	Chr05	195539441	195552159	Athila		chr11	148187913	148198510	Tekay
	Chr05	197784589	197794887	Tekay		chr12	2943900	2951244	CRM
	Chr05	201658864	201677668	Ogre		chr12	3061086	3072898	Tekay
	Chr05	202809511	202816526	Athila		chr12	3360222	3375697	Tekay
	Chr05	203157685	203170408	Athila		chr12	3381908	3391135	Tekay
	Chr05	203752342	203764475	Athila		chr12	3576696	3589313	Athila
	Chr05	204308295	204313582	Reina		chr12	3972428	3982047	Tekay
	Chr05	205205461	205215769	Tekay		chr12	4324559	4330384	Ogre
	Chr05	205933097	205952224	Ogre		chr12	4574622	4583545	Tekay
	Chr05	207433423	207445080	Athila		chr12	4603806	4616395	Tekay
	Chr05	207928166	207940436	Ogre		chr12	4920618	4930640	Tekay
	Chr05	207991122	207996427	CRM		chr12	5019829	5029299	Tekay
	Chr05	209654080	209665723	Athila		chr12	5226314	5236805	Tekay
	Chr05	209713891	209724011	Athila		chr12	5314936	5324696	Tekay
	Chr05	211064370	211081890	Ogre		chr12	5340141	5350679	Tekay
	Chr05	211604837	211616480	Athila		chr12	5418241	5428781	Tekay
	Chr05	211948017	211959694	Athila		chr12	5451124	5473182	Ogre
	Chr05	213395917	213407582	Athila		chr12	6028699	6038130	Tekay
	Chr05	214088073	214099709	Athila		chr12	6420479	6425569	Tekay
	Chr05	214115889	214127554	Athila		chr12	6758681	6771798	Athila
	Chr05	215327330	215337638	Athila		chr12	7153312	7162983	Tekay
	Chr05	215400182	215411823	Athila		chr12	7231100	7239922	Tekay
	Chr05	216153443	216160354	CRM		chr12	7856336	7866206	Tekay
	Chr05	216240475	216252131	Athila		chr12	8217926	8228494	Tekay
	Chr05	217214810	217218138	CRM		chr12	9034576	9041230	CRM
	Chr05	217458656	217470270	Athila		chr12	10118865	10124102	Tekay
	Chr05	219246158	219257800	Athila		chr12	10524888	10535434	Tekay
	Chr05	219913139	219925008	Athila		chr12	10887600	10898680	Tekay
	Chr05	220305859	220317445	Athila		chr12	11033048	11039641	Athila
	Chr05	223435746	223454747	Ogre		chr12	11233419	11242792	Tekay
	Chr05	223569130	223576851	CRM		chr12	11607919	11620391	Athila
	Chr05	223623734	223633543	Athila		chr12	11652761	11667011	Athila
	Chr05	224485000	224502919	Ogre		chr12	12409073	12419491	Tekay
	Chr05	225873722	225885372	Athila		chr12	13550751	13558052	Athila
	Chr05	226062631	226080506	Ogre		chr12	15070910	15078166	Athila
	Chr05	226097072	226114827	Ogre		chr12	15095625	15102405	Reina
	Chr05	226672510	226675830	CRM		chr12	15240748	15253522	Athila
	Chr05	226689509	226693593	CRM		chr12	15713539	15726612	Athila
	Chr05	227071103	227083818	Athila		chr12	15747921	15768312	Ogre
	Chr05	227235405	227248145	Athila		chr12	15934984	15947486	Athila
	Chr05	228112951	228117297	CRM		chr12	16099157	16115215	Ogre
	Chr05	228311726	228324427	Athila		chr12	16148770	16161393	Athila
	Chr05	228814507	228820085	CRM		chr12	16655385	16668428	Athila
	Chr05	229324597	229335102	Tekay		chr12	16709226	16725782	Ogre
	Chr05	230313752	230325378	Athila		chr12	16889473	16902290	Athila
	Chr05	231545784	231557429	Athila		chr12	16950049	16957926	Tekay
	Chr05	232165345	232176905	Athila		chr12	17317735	17320586	CRM
	Chr05	232640737	232651139	Tekay		chr12	17608580	17619298	Tekay
	Chr05	232806511	232816808	Tekay		chr12	18284286	18294785	Tekay
	Chr05	232965591	232975891	Tekay		chr12	19030904	19041345	Tekay
	Chr05	233183552	233195229	Athila		chr12	19174792	19180391	CRM
	Chr05	233745071	233756679	Athila		chr12	19229030	19244957	Ogre
	Chr05	235019369	235032103	Athila		chr12	19637542	19648252	Tekay
	Chr05	235957226	235964063	CRM		chr12	19967784	19980620	Athila
	Chr05	237657442	237669501	Ogre		chr12	20013778	20024476	Tekay
	Chr05	237822417	237825338	CRM		chr12	20072239	20085670	Athila
	Chr05	237903569	237906889	CRM		chr12	20554457	20565530	Tekay
	Chr05	238011000	238013930	CRM		chr12	20577345	20589998	Athila
	Chr05	238025970	238029290	CRM		chr12	20932345	20943700	Tekay
	Chr05	238121090	238124407	CRM		chr12	21355770	21366840	Tekay
	Chr05	238335409	238338728	CRM		chr12	21442764	21454088	Tekay
	Chr05	238413034	238416360	CRM		chr12	21847585	21865593	Ogre
	Chr05	238545768	238549714	CRM		chr12	22634478	22644223	Tekay
	Chr05	238977749	238994016	Ogre		chr12	23630771	23640895	Tekay
	Chr05	239080281	239091919	Athila		chr12	23880229	23891928	Ogre
	Chr05	239353275	239371779	Ogre		chr12	23914403	23919861	Reina
	Chr05	240211249	240229277	Ogre		chr12	24306565	24316543	Tekay
	Chr05	241009784	241028254	Ogre		chr12	25328603	25333917	Reina
	Chr05	241305706	241317338	Athila		chr12	25399211	25410066	Tekay
	Chr05	241993262	242010924	Ogre		chr12	25784435	25791852	CRM
	Chr05	242833689	242845376	Athila		chr12	25952905	25958778	Tekay
	Chr05	243799109	243803436	CRM		chr12	26018492	26029512	Tekay
	Chr05	244734648	244746233	Athila		chr12	26227144	26239223	Athila
	Chr05	245245103	245249324	CRM		chr12	26363177	26371117	Tekay
	Chr05	245905693	245913079	CRM		chr12	26463619	26473906	Athila
	Chr05	246553071	246563199	Tekay		chr12	26500489	26510711	Tekay
	Chr05	247209909	247222583	Athila		chr12	26698287	26709446	Tekay
	Chr05	248723520	248734009	Tekay		chr12	26849583	26862193	Athila
	Chr05	250158511	250168765	Tekay		chr12	26917594	26928894	Tekay
	Chr05	251106333	251116605	Tekay		chr12	27008000	27019209	Tekay
	Chr05	252121499	252126825	CRM		chr12	27878559	27889025	Tekay
	Chr06	161790	167241	Reina		chr12	27917983	27928245	Tekay
	Chr06	3347304	3357573	Tekay		chr12	28207532	28216257	Tekay
	Chr06	3539589	3546666	CRM		chr12	28305180	28315289	Tekay
	Chr06	3916677	3933823	Ogre		chr12	28319374	28335499	CRM
	Chr06	4472781	4477587	CRM		chr12	28587569	28598035	Tekay
	Chr06	4590454	4600750	Tekay		chr12	29179993	29189349	Tekay
	Chr06	4644341	4663600	Ogre		chr12	29195687	29205566	Tekay
	Chr06	5255968	5261919	Galadriel		chr12	31017262	31025861	Tekay
	Chr06	5355647	5367302	Athila		chr12	31084006	31094983	Athila
	Chr06	6520013	6536298	Ogre		chr12	31560349	31570611	Tekay
	Chr06	7801944	7813902	Ogre		chr12	31686955	31697107	Tekay
	Chr06	9616175	9634996	Ogre		chr12	32544515	32553078	Tekay
	Chr06	9691225	9697168	Galadriel		chr12	32611624	32624285	Athila
	Chr06	10267225	10284974	Ogre		chr12	32719643	32730136	Tekay
	Chr06	11008104	11025915	Ogre		chr12	33661324	33669787	Tekay
	Chr06	11220289	11230580	Tekay		chr12	33700157	33716155	Athila
	Chr06	11538319	11548602	Tekay		chr12	33701230	33714341	Athila
	Chr06	12066849	12077676	Ogre		chr12	33719205	33728609	Tekay
	Chr06	12752630	12762912	Tekay		chr12	33954650	33964920	Tekay
	Chr06	12963199	12976706	Tekay		chr12	34474629	34483191	Tekay
	Chr06	14404743	14410808	Reina		chr12	35123503	35134722	Tekay
	Chr06	15739020	15750977	Athila		chr12	35498399	35509482	Tekay
	Chr06	16963757	16981319	Ogre		chr12	35551394	35561469	Tekay
	Chr06	17477682	17480639	Reina		chr12	35590051	35603074	Athila
	Chr06	17520884	17533017	Athila		chr12	35817913	35828350	Tekay
	Chr06	17640876	17645415	CRM		chr12	36029679	36037750	Tekay
	Chr06	18018325	18029970	Athila		chr12	36670932	36682102	Tekay
	Chr06	18460915	18472557	Athila		chr12	36876269	36885698	Tekay
	Chr06	18494576	18506254	Athila		chr12	36886193	36891752	CRM
	Chr06	18729257	18733413	CRM		chr12	37199518	37213203	Athila
	Chr06	18973530	18983868	Tekay		chr12	37838288	37847550	Tekay
	Chr06	19120393	19124496	CRM		chr12	38037501	38048589	Tekay
	Chr06	19188197	19195729	CRM		chr12	38662569	38671091	Tekay
	Chr06	19503331	19513573	Tekay		chr12	38836399	38846165	Tekay
	Chr06	19692217	19712824	Ogre		chr12	38928290	38936436	Tekay
	Chr06	20462786	20468368	CRM		chr12	39633874	39642542	Tekay
	Chr06	21901033	21915120	Ogre		chr12	39878872	39889779	Tekay
	Chr06	22115142	22125227	Tekay		chr12	40399247	40407567	Tekay
	Chr06	23709081	23720750	Athila		chr12	40562525	40573928	Tekay
	Chr06	23927448	23937796	Tekay		chr12	40683383	40695457	Athila
	Chr06	23972895	23981625	Tekay		chr12	40748122	40756225	Tekay
	Chr06	24113429	24125066	Athila		chr12	40856561	40875367	Tekay
	Chr06	24143914	24155581	Athila		chr12	41177401	41188466	Tekay
	Chr06	24320673	24340019	Ogre		chr12	41344280	41354083	Tekay
	Chr06	24391480	24403087	Athila		chr12	41681790	41692479	Tekay
	Chr06	24701811	24709030	Reina		chr12	42448519	42455874	CRM
	Chr06	25024803	25036410	Athila		chr12	42844245	42853663	Tekay
	Chr06	25219974	25238748	Ogre		chr12	42866121	42883573	Tekay
	Chr06	25750628	25760808	Tekay		chr12	42914997	42925554	Tekay
	Chr06	26276643	26285144	Tekay		chr12	43297577	43306511	Tekay
	Chr06	26447124	26457379	Tekay		chr12	44201716	44212325	Tekay
	Chr06	27483820	27494124	Tekay		chr12	44564631	44577158	Athila
	Chr06	28679556	28682360	CRM		chr12	45034323	45045167	Tekay
	Chr06	29509122	29512483	CRM		chr12	45255984	45266741	Tekay
	Chr06	29921879	29933533	Athila		chr12	45344223	45354994	Tekay
	Chr06	30277364	30288987	Athila		chr12	45571125	45581780	Tekay
	Chr06	30620259	30631843	Athila		chr12	46627413	46635609	Tekay
	Chr06	30980109	30997548	Ogre		chr12	47147172	47157022	Tekay
	Chr06	31006755	31027061	Ogre		chr12	47482422	47489778	Tekay
	Chr06	32047639	32050733	Reina		chr12	47619428	47630552	Tekay
	Chr06	33912696	33924348	Athila		chr12	47703785	47714010	Tekay
	Chr06	34188451	34193920	CRM		chr12	47790829	47803873	Athila
	Chr06	34744129	34748503	CRM		chr12	48071965	48080023	Tekay
	Chr06	35342754	35354932	Ogre		chr12	48167579	48178321	Tekay
	Chr06	35844105	35853541	Tekay		chr12	48193443	48203412	Tekay
	Chr06	37511271	37524952	Tekay		chr12	48225759	48235696	Tekay
	Chr06	37513341	37523527	Tekay		chr12	49786383	49796231	Tekay
	Chr06	37793867	37805065	Ogre		chr12	50050163	50060060	Tekay
	Chr06	38177716	38181193	CRM		chr12	50286565	50294637	Tekay
	Chr06	38549949	38555085	CRM		chr12	50368439	50378925	Tekay
	Chr06	39605891	39617520	Athila		chr12	50449970	50457927	Tekay
	Chr06	40189737	40208267	Ogre		chr12	50579661	50586260	CRM
	Chr06	40575071	40593709	Ogre		chr12	50634505	50648263	Tekay
	Chr06	41156981	41174705	Ogre		chr12	50668147	50677720	Tekay
	Chr06	42528666	42546020	Ogre		chr12	50720552	50731773	Tekay
	Chr06	43814409	43821410	CRM		chr12	50833341	50842620	Tekay
	Chr06	43983890	43991625	CRM		chr12	51095493	51101027	Tekay
	Chr06	44451145	44469481	Ogre		chr12	51213791	51232385	Tekay
	Chr06	44855525	44859244	CRM		chr12	51521965	51532820	Tekay
	Chr06	44882302	44889798	CRM		chr12	51603623	51616726	Athila
	Chr06	44890778	44910085	Ogre		chr12	51670020	51675976	CRM
	Chr06	45686389	45697151	Tekay		chr12	53404355	53408672	CRM
	Chr06	45972833	45982649	Tekay		chr12	53505265	53511151	CRM
	Chr06	48669308	48679318	CRM		chr12	53518910	53530397	CRM
	Chr06	49163207	49175930	Athila		chr12	53541446	53546816	CRM
	Chr06	49228257	49239831	Athila		chr12	53615870	53623319	CRM
	Chr06	49412811	49424521	Athila		chr12	53682988	53690322	CRM
	Chr06	49569624	49582355	Athila		chr12	53695490	53709765	CRM
	Chr06	49793927	49806636	Athila		chr12	53752183	53762131	Tekay
	Chr06	50115825	50119281	CRM		chr12	53781092	53788401	CRM
	Chr06	50208805	50220876	Athila		chr12	53802366	53808313	CRM
	Chr06	50229142	50245599	Ogre		chr12	53813434	53820797	CRM
	Chr06	50473995	50483745	Tekay		chr12	53834036	53841366	CRM
	Chr06	50897421	50909079	Athila		chr12	53855570	53862947	CRM
	Chr06	51215053	51234232	Ogre		chr12	53870753	53876435	CRM
	Chr06	51708549	51726726	Ogre		chr12	53885134	53892503	CRM
	Chr06	52092056	52102650	Tekay		chr12	53902384	53909765	CRM
	Chr06	52518222	52537132	Ogre		chr12	53917599	53924914	CRM
	Chr06	54450988	54468930	Ogre		chr12	53966814	53972536	CRM
	Chr06	54654133	54664442	Tekay		chr12	54009193	54015365	CRM
	Chr06	54948340	54959990	Athila		chr12	54021591	54028968	CRM
	Chr06	55692623	55700593	CRM		chr12	54046809	54054149	CRM
	Chr06	55889403	55901576	Athila		chr12	54088383	54094654	CRM
	Chr06	56339317	56350975	Athila		chr12	54096282	54103951	CRM
	Chr06	56582568	56592213	Tekay		chr12	54128014	54135306	CRM
	Chr06	57946388	57959743	Tekay		chr12	54196707	54200537	CRM
	Chr06	59035332	59046977	Athila		chr12	54232591	54238732	CRM
	Chr06	59709510	59720568	Tekay		chr12	54243548	54249483	CRM
	Chr06	60567870	60572019	CRM		chr12	54250135	54257461	CRM
	Chr06	60703847	60708193	CRM		chr12	54293489	54308447	CRM
	Chr06	60913226	60926610	Tekay		chr12	54296950	54304343	CRM
	Chr06	61516248	61533883	Ogre		chr12	54316207	54327463	CRM
	Chr06	61638787	61657702	Ogre		chr12	54336008	54350771	CRM
	Chr06	61872105	61887121	Tekay		chr12	54339561	54346941	CRM
	Chr06	63169845	63181507	Athila		chr12	54354686	54362004	CRM
	Chr06	64040372	64045958	CRM		chr12	54364662	54377165	CRM
	Chr06	64348209	64359735	Ogre		chr12	54381099	54396839	Ogre
	Chr06	64440672	64446337	CRM		chr12	54408463	54415847	CRM
	Chr06	64703554	64712094	Athila		chr12	54447890	54458947	Tekay
	Chr06	67728877	67732828	CRM		chr12	54471489	54477347	CRM
	Chr06	72033180	72038043	CRM		chr12	54478425	54486819	CRM
	Chr06	73905221	73913017	Tekay		chr12	54498490	54505812	CRM
	Chr06	75584965	75596576	Athila		chr12	54507852	54513674	CRM
	Chr06	77002575	77014253	Athila		chr12	54532929	54540400	CRM
	Chr06	78137067	78156546	Ogre		chr12	54542764	54550138	CRM
	Chr06	79767481	79779084	Athila		chr12	54575069	54582446	CRM
	Chr06	80859486	80869270	Tekay		chr12	54602181	54609459	CRM
	Chr06	81958634	81970310	Athila		chr12	54619062	54626402	CRM
	Chr06	82369222	82387138	Athila		chr12	54628164	54635546	CRM
	Chr06	82371490	82383547	Athila		chr12	54666863	54674235	CRM
	Chr06	83075006	83087068	Athila		chr12	54691289	54698666	CRM
	Chr06	83583804	83589560	CRM		chr12	54735545	54742936	CRM
	Chr06	84252502	84264142	Athila		chr12	54785794	54795509	CRM
	Chr06	84518281	84529834	Athila		chr12	54798097	54805476	CRM
	Chr06	85913197	85924841	Athila		chr12	54806469	54813813	CRM
	Chr06	85998885	86011609	Athila		chr12	54828820	54836214	CRM
	Chr06	86603289	86614963	Athila		chr12	54846330	54853711	CRM
	Chr06	86627649	86639243	Athila		chr12	54918479	54922692	CRM
	Chr06	87946155	87957864	Athila		chr12	54973037	54980363	CRM
	Chr06	90264929	90276482	Athila		chr12	54988444	54995836	CRM
	Chr06	90620622	90631129	Tekay		chr12	55005276	55011223	CRM
	Chr06	91013564	91025065	Athila		chr12	55017312	55024626	CRM
	Chr06	91413242	91423799	Tekay		chr12	55028488	55032372	CRM
	Chr06	91665419	91677073	Athila		chr12	55036013	55043397	CRM
	Chr06	91929421	91942162	Athila		chr12	55114495	55120439	CRM
	Chr06	91996157	92007716	Athila		chr12	55142992	55150354	CRM
	Chr06	93344078	93358915	Tekay		chr12	55161131	55169016	CRM
	Chr06	94147380	94157293	Tekay		chr12	55169861	55177110	CRM
	Chr06	96185391	96191042	CRM		chr12	55223777	55227686	CRM
	Chr06	97143395	97153612	Tekay		chr12	55256531	55263894	CRM
	Chr06	97214487	97226118	Athila		chr12	55417646	55424960	CRM
	Chr06	98516611	98528692	Athila		chr12	55658137	55662045	CRM
	Chr06	98641784	98651896	Tekay		chr12	56124972	56132296	CRM
	Chr06	98974496	98979709	Ogre		chr12	56201286	56212019	Tekay
	Chr06	99141408	99151439	Tekay		chr12	56336066	56346338	Tekay
	Chr06	99465878	99477505	Athila		chr12	56375222	56393163	Tekay
	Chr06	100710795	100722849	Athila		chr12	56679592	56693268	Athila
	Chr06	100888197	100899852	Athila		chr12	56810274	56821434	Tekay
	Chr06	101572089	101584229	Athila		chr12	56946162	56954328	Tekay
	Chr06	101920653	101932696	Athila		chr12	57155261	57165734	Tekay
	Chr06	103797029	103815558	Ogre		chr12	57510631	57517941	CRM
	Chr06	103933927	103951866	Ogre		chr12	58036506	58049876	Athila
	Chr06	104710477	104731690	Ogre		chr12	58325080	58334837	Tekay
	Chr06	105078657	105089083	Tekay		chr12	58417138	58429688	Athila
	Chr06	105997107	106009912	Athila		chr12	58518962	58530053	Tekay
	Chr06	106554355	106559248	CRM		chr12	58599619	58609537	Tekay
	Chr06	110299871	110312559	Athila		chr12	58673553	58683873	Tekay
	Chr06	110547232	110551600	CRM		chr12	59330795	59340991	Tekay
	Chr06	110773891	110786613	Athila		chr12	59571754	59582577	Tekay
	Chr06	111731119	111747377	Tekay		chr12	59663485	59669206	CRM
	Chr06	112101699	112113360	Athila		chr12	60189424	60199308	Tekay
	Chr06	112343558	112355684	Athila		chr12	60539663	60549981	Tekay
[truncated: 4,668 more rows]

## Sheet: Figure 4d
Figure 4d	Transcriptional expression heatmap of capsaicin biosynthesis genes and their homologous genes in different tissues of five Solanaceae plants
	CBGs	Gene_ID	Gene expression (TPM)					CBGs	Gene_ID	Gene expression (TPM)
			Root	Leaf	Flower	Fruit				Stem	Leaf	Flower	Fruit
	C. annuum							C. rhomboideum
	ACL	CaT2T06g02599	91.3199	86.0023	118.768	460.19		ACL	CrT2T7g002063	91.553	85.0177	319.861	336.822
	BCAT	CaT2T04g00810	5.67851	0.0891995	4.78594	334.941		BCAT	CrT2T5g000724	2.52643	0.0459473	8.73816	0.257953
	CCoAOMT	CaT2T08g02773	110.96	34.075	23.8405	240.022		CCoAOMT	CrT2T01g004698	236.45	49.5334	23.478	75.7734
	CS1	CaT2T02g02790	0	0	0.0695643	130.759		CS1	CrT2T3g001564	0.107385	0.0136462	0.0210779	0.449115
	CS2	CaT2T02g02791	0	0	0	75.0864		CS2	CrT2T3g001565	0.0109939	0	0	0.00210706
	FatA	CaT2T06g00258	20.7271	22.9105	24.6176	338.485		FatA	CrT2T7g000184	11.4368	10.8894	23.4242	14.8959
	KasI1	CaT2T01g00127	0.3787	0.634136	1.68319	79.5936		KasI1	CrT2T13g002938	0.00491957	0.0175933	0.14514	0.00974555
	KasI2	CaT2T03g00121	41.5593	13.913	35.5163	114.16		KasI2	CrT2T4g000101	17.3892	22.5402	8.23168	12.8559
	KasIII	CaT2T01g05206	0	0.0914239	0.491437	102.41		KasIII	CrT2T2g001473	5.54398	12.9645	18.6615	17.2579
	MYB31	CaT2T07g02275	0	0	0	43.6933		MYB31	CrT2T8g002915	4.69724	0.513386	0.273578	1.2945
	MYB37	CaT2T06g01200	66.7261	49.18	53.4339	188.17		MYB37	CrT2T7g000960	69.7141	34.1225	50.934	71.4175
	MYB48	CaT2T05g02774	7.81676	0.328142	8.32619	29.1641		MYB48	CrT2T6g003908	4.34363	0.991868	8.46903	1.2972
	C. baccatum							P. pubescens
	ACL	CQW23_14524	110.779	68.5871	108.487	142.591		ACL	pf02G039080.1	83.4438	11.7478	392.808	138.817
	BCAT	CQW23_10678	11.1631	13.0608	12.4825	58.706		BCAT	pf04G099580.1	0.33523	60.6034	27.9157	0.211081
	CCoAOMT	CQW23_20645	710.309	135.446	75.2045	132.937		CCoAOMT	pf03G070920.1	9.07338	76.208	113.077	101.796
	CS1	CQW23_04685	0.0189155	0	0.0588055	145.085		CS1	pf05G127660.1	0	0	0.014265	0
	CS2	CQW23_33863	143.702	0	2.22456	0.146461		CS2	pf05G127650.1	0	0	0.00955814	0
	FatA	CQW23_15793	20.819	22.6726	9.75909	70.4262		FatA	pf02G049080.1	89.6881	5.5715	38.2741	58.2499
	KasI1	CQW23_00202	3.06938	2.12441	5.63532	23.6896		KasI1	pf09G245800.1	1.03286	0	0.55314	0.107386
	KasI2	CQW23_11495	18.5938	20.2525	7.71283	23.2855		KasI2	pf11G272440.1	20.2693	15.8573	13.3956	27.0228
	KasIII	CQW23_18947	7.72284	10.0633	5.32565	23.9498		KasIII	pf09G238390.1	5.82943	0	5.60183	12.4777
	MYB31	CQW23_17298	0.307548	1.6078	0	11.9995		MYB31	pf11G288970.1	0	2.20375	0.902366	0
	MYB37	CQW23_15351	133.067	70.2231	28.5107	164.309		MYB37	pf02G041690.1	92.0156	32.2763	88.3131	154.23
								MYB48	pf07G183620.1	3.23616	26.953	7.75481	0
	C. chinense
	ACL	BC332_15691	135.191	118.855	90.7289	228.736
	BCAT	BC332_11763	10.8827	1.908	30.2237	33.1361
	CCoAOMT	BC332_22295	614.967	93.5875	55.391	65.8243
	CS	BC332_05017	0.0209802	0	0.196298	9.08533
	CS	BC332_05016	0	0	0.0333433	1.42361
	FatA	BC332_17551	21.3366	19.1221	15.3016	43.9586
	KasI	BC332_00215	1.0919	1.57003	4.44962	3.0873
	KasI	BC332_09576	24.9328	27.9406	13.8314	46.6209
	KasIII	BC332_20653	4.70643	0.996715	2.22633	6.65407
	MYB31	BC332_19185	0.047421	0	0.0923957	2.59535
	MYB37	BC332_16646	167.123	101.684	95.481	68.2251
	MYB48	BC332_14002	1.01452	0.925953	37.278	15.8742
